# Supplementary material for: T Cell Epitope-Containing Domains of Ragweed Amb a 1 and Mugwort Art v 6 Modulate Immunologic Responses in Humans and Mice
Source: PLoS One. 2017 Jan 12;12(1):e0169784. doi: 10.1371/journal.pone.0169784 (PMC5231356; doi:10.1371/journal.pone.0169784)
Supplement: S1 Dataset — (A) Superimposed far-UV CD spectra of Amb a 1α, Art v 6α and hybrid at 0.1 mg/ml in 10 mM sodium phosphate buffer (pH 7.4). Data are presented as residue molar ellipticity. (B) Dataset information corresponding to specific IgE reactivity of 30 patients to natural and recombinant proteins tested by ELISA (C) Dataset information corresponding to inhibition ELISA of serum IgE from 5 allergic donors. (XLSX) [file pone.0169784.s001.xlsx]

## Sheet: S1a
Wavelength [nm]	Amb a 1 alpha chain	Art v 6 alpha chain	Hybrid
260	0.140001	0.0485361	0.181232
259	-0.00131603	-0.179764	0.0883869
258	0.0609271	0.134611	0.0561946
257	-0.191289	-0.370837	-0.0772789
256	0.132706	-0.338059	-0.0479116
255	-0.171478	-0.233711	-0.042784
254	-0.0516564	-0.206333	-0.134907
253	0.0938783	-0.229811	0.00721994
252	0.237828	0.0253757	0.0568471
251	-0.153204	-0.372721	-0.256789
250	0.00954831	-0.214757	0.31893
249	0.109682	-0.277508	0.114203
248	0.0468452	-0.260879	-0.0123379
247	-0.0300304	-0.354867	-0.304948
246	0.322023	-0.121224	-0.0798122
245	0.244345	0.0993935	-0.0378489
244	-0.0614084	-0.345082	-0.00942777
243	-0.0266503	-0.540382	-0.260721
242	-0.232659	-0.440124	-0.160165
241	-0.572868	-0.594116	-0.322659
240	-0.470775	-0.747048	-0.458485
239	-0.640679	-1.15154	-0.687258
238	-0.843411	-1.62962	-0.909045
237	-1.22356	-1.66679	-1.00728
236	-1.29866	-1.88463	-1.4293
235	-1.59962	-2.23987	-1.54189
234	-1.708	-2.31496	-1.7222
233	-2.33541	-2.72224	-2.03879
232	-2.29841	-3.10718	-2.48408
231	-2.69418	-3.54151	-2.51524
230	-3.09435	-3.76019	-2.66237
229	-3.55535	-4.66955	-2.98265
228	-4.0992	-4.8925	-3.60242
227	-4.15136	-5.4529	-3.9606
226	-4.31724	-5.59822	-4.14281
225	-4.73468	-6.00128	-4.49493
224	-5.12836	-6.23764	-4.5525
223	-5.15577	-6.74336	-4.96404
222	-6.08214	-7.16117	-5.53687
221	-5.62069	-7.22072	-5.50156
220	-6.18501	-7.22515	-6.08154
219	-5.94244	-7.31376	-5.9865
218	-5.75128	-7.19507	-6.27113
217	-6.46866	-7.47801	-6.12146
216	-5.85713	-7.23395	-6.1452
215	-5.57922	-7.04138	-6.52618
214	-6.0598	-6.97199	-6.4287
213	-6.09505	-7.56494	-6.50795
212	-6.30548	-7.53523	-6.94395
211	-5.63998	-6.99989	-6.24605
210	-5.92973	-7.14601	-6.42555
209	-6.09508	-7.64435	-6.704
208	-6.05708	-7.16797	-6.53257
207	-5.58901	-7.2966	-5.97169
206	-5.92491	-6.87544	-6.92254
205	-5.15358	-5.99796	-6.4813
204	-3.8383	-5.46448	-5.57036
203	-3.17464	-4.48877	-5.62386
202	-2.01463	-2.94807	-3.77857
201	-1.84033	-2.33629	-4.00642
200	0.245368	-0.679052	-3.44495
199	1.30779	0.379585	-2.83712
198	2.4236	1.69556	-3.29612
197	2.77374	3.68697	-1.60696
196	3.67946	6.22084	-0.380416
195	4.64931	6.93294	-0.535979
194	5.17109	7.91873	-0.308972
193	6.07318	8.6108	3.80809
192	5.19342	8.32242	4.59728
191	7.07591	8.58386	6.86145
190	5.00471	9.02711	6.23997

## Sheet: S1b
natural Amb a 1
	patient 9	patient 12	patient 15	patient 16	patient 19	patient 21	patient 26	patient 27	patient 30	patient 31	patient 36	neg
nAmb1	1.436	1.523	2.15	1.231	2.183	2.307	0.818	1.01	2.106	1.398	1.523	0.102
nAmb1	1.414	1.511	2.1	1.269	2.171	2.473	0.815	1.012	2.111	1.424	1.797	0.099
nAmb1	1.484	1.5	2.201	1.215	2.177	2.391	0.909	1.01	2.108	1.515	1.054	0.1
average	1.44467	1.51133	2.15033	1.23833	2.177	2.39033	0.847333	1.01067	2.10833	1.44567	1.458	0.100333
	patient 1	patient 2	patient 4	patient 6	patient 7	patient 11	patient 14	patient 18	patient 20	patient 23	patient 25	second
nAmb a 1	0.502	0.521	0.406	2.021	0.576	1.642	1.172	0.674	1.175	0.648	1.091	0.101
nAmb a 1	0.501	0.551	0.4	2.143	0.58	1.643	1.18	0.732	1.182	0.746	1.09	0.092
nAmb a 1	0.511	0.472	0.404	1.737	0.586	1.647	1.183	0.72	1.151	0.685	1.09	0.098
average	0.504667	0.514667	0.403333	1.967	0.580667	1.644	1.17833	0.708667	1.16933	0.693	1.09033	0.097
	patient 1	patient 2	patient 4	patient 6	patient 7	patient 11	patient 14	patient 18	patient 20	patient 23	patient 25	neg	second
nAmb a 1	0.506	0.489	0.665	2.107	0.589	1.59	1.141	0.684	1.224	0.781	1.09	0.093	0.094
nAmb a 1	0.503	0.566	0.733	2.155	0.599	1.589	1.19	0.771	1.27	1.024	1.097	0.098	0.095
nAmb a 1	0.505	0.486	0.614	1.839	0.584	1.529	1.174	0.795	1.22	0.944	1.097	0.119	0.091
average	0.504667	0.513667	0.670667	2.03367	0.590667	1.56933	1.16833	0.75	1.238	0.916333	1.09467	0.103333	0.0933333
	0.504667	0.514167	0.537	2.00033	0.585667	1.60667	1.17333	0.729333	1.20367	0.804667	1.0925
	patient 32	patient 33	patient 34	patient 37	patient 38	patient 40	patient 27	patient 30	patient 31	patient 36	patient3	patient 28
nAmb1	0.547	1.609	1.4	2.411	1.947	0.478	1.022	2.15	1.758	1.894	0.882	1.78
nAmb1	0.514	1.568	1.417	2.385	1.874	0.542	1.033	2.378	1.857	2.032	0.888	1.67
nAmb1	0.509	1.616	1.39	2.393	1.824	0.5	1.013	2.1	0.988	1.439	0.915	1.656
average	0.523333	1.59767	1.40233	2.39633	1.88167	0.506667	1.02267	2.20933	1.53433	1.78833	0.895	1.702
							1.01667	2.15883	1.49	1.62317
average	P1	P2	P3	P4	P6	P7	P9	P11	P12	P14	P15	P16	P18	P19	P20
	0.504667	0.514167	0.895	0.537	2.00033	0.585667	1.44467	1.60667	1.51133	1.17333	2.15033	1.23833	0.729333	2.177	1.20367
	P21	P23	P25	P26	P27	P28	P30	P31	P32	P33	P34	P36	P37	P38	P40
	2.39033	0.804667	1.0925	0.847333	1.01667	1.702	2.15883	1.49	0.523333	1.59767	1.40233	1.62317	2.39633	1.88167	0.506667
recombinant Art v 6
	patient 1	patient 2	patient 4	patient 6	patient 7	patient 11	patient 14	patient 18	patient 20	patient 23	patient 25	neg
rArt v 6	0.109	0.107	0.099	0.024	0.171	0.198	0.116	0.201	0.11	0.109	0.086	0.11
rArt v 6	0.105	0.112	0.1	0.026	0.169	0.19	0.102	0.206	0.143	0.107	0.075	0.104
rArt v 6	0.098	0.108	0.095	0.024	0.143	0.203	0.112	0.184	0.165	0.106	0.066	0.109
average	0.104	0.109	0.098	0.0246667	0.161	0.197	0.11	0.197	0.139333	0.107333	0.0756667	0.107667
	patient 9	patient 12	patient 15	patient 16	patient 19	patient 21	patient 26	patient 28	second
rArtv6	0.0541	0.148	0.02	0.078	0.0707	0.202	0.196	0.092	0.121
rArtv6	0.0573	0.139	0.027	0.072	0.084	0.217	0.183	0.09	0.127
rArtv6	0.0581	0.149	0.021	0.085	0.075	0.192	0.194	0.091	0.12
average	0.0565	0.145333	0.0226667	0.0783333	0.0765667	0.203667	0.191	0.091	0.122667
	patient 32	patient 33	patient 34	patient 37	patient 38	patient 40	patient 27	patient 30	patient 31	patient 36	patient3	second	neg
rArtv6	0.194	0.096	0.047	0.026	0.068	0.029	0.13	0.078	0.163	0.138	0.067	0.096	0.148
rArtv6	0.205	0.104	0.048	0.025	0.068	0.029	0.128	0.085	0.144	0.117	0.058	0.091	0.161
rArtv6	0.204	0.103	0.042	0.024	0.065	0.022	0.115	0.087	0.12	0.114	0.064	0.104	0.158
average	0.201	0.101	0.0456667	0.025	0.067	0.0266667	0.124333	0.0833333	0.142333	0.123	0.063	0.097	0.155667
natural Art v 6
	patient 9	patient 12	patient 15	patient 16	patient 19	patient 21	patient 26	patient 27	patient 30	patient 31	patient 36	second
nArtv6	0.918	0.526	2.078	0.519	2.022	1.209	0.716	1.4	1.234	0.539	1.209	0.12
nArtv6	0.888	0.559	2.005	0.537	1.969	1.193	0.682	1.647	1.456	0.501	1.259	0.121
nArtv6	0.926	0.549	2.146	0.527	1.984	1.188	0.711	1.304	1.121	0.557	1.244	0.266
average	0.910667	0.544667	2.07633	0.527667	1.99167	1.19667	0.703	1.45033	1.27033	0.532333	1.23733	0.169
	patient 1	patient 2	patient 4	patient 6	patient 7	patient 11	patient 14	patient 18	patient 20	patient 23	patient 25	neg
nArtv6	1.825	1.301	1.312	1.753	0.753	2.147	2.534	0.687	1.703	0.57	0.653	0.098
nArtv6	1.91	1.596	1.448	1.597	0.805	2.355	2.591	0.618	1.668	0.522	0.736	0.096
nArtv6	1.695	1.529	1.429	1.558	0.816	2.295	1.94	0.77	1.616	0.595	0.741	0.096
average	1.81	1.47533	1.39633	1.636	0.791333	2.26567	2.355	0.691667	1.66233	0.562333	0.71	0.0966667
	patient 1	patient 2	patient 4	patient 6	patient 7	patient 11	patient 14	patient 18	patient 20	patient 23	patient 25	second	neg
nArtv6	2.133	1.614	1.293	1.353	0.745	2.125	2.179	0.57	1.672	0.586	1.444	0.112	0.114
nArtv6	2.326	1.984	1.322	1.486	0.764	2.157	1.643	0.392	1.614	0.612	1.397	0.096	0.109
nArtv6	2.283	1.884	1.322	1.296	0.652	2.061	1.973	0.589	1.428	0.606	1.223	0.133	0.106
average	2.24733	1.82733	1.31233	1.37833	0.720333	2.11433	1.93167	0.517	1.57133	0.601333	1.35467	0.113667	0.109667
average	2.02867	1.65133	1.35433	1.50717	0.755833	2.19	2.14333	0.604333	1.61683	0.581833	1.03233
	patient 32	patient 33	patient 34	patient 37	patient 38	patient 40	patient 27	patient 30	patient 31	patient 36	patient 3	patient 28
nArtv6	0.499	0.908	0.822	2.047	1.196	1.236	1.588	1.397	0.536	1.254	0.508	0.586
nArtv6	0.516	0.867	0.823	2.046	1.219	1.295	1.477	1.448	0.478	1.28	0.554	0.54
nArtv6	0.477	0.935	0.795	2.047	1.222	1.256	1.584	1.541	0.491	1.178	0.552	0.597
average	0.497333	0.903333	0.813333	2.04667	1.21233	1.26233	1.54967	1.462	0.501667	1.23733	0.538	0.574333
							1.5	1.36617	0.517	1.23733
average	P1	P2	P3	P4	P6	P7	P9	P11	P12	P14	P15	P16	P18	P19	P20
	2.02867	1.65133	0.538	1.35433	1.50717	0.755833	0.910667	2.19	0.544667	2.14333	2.07633	0.527667	0.604333	1.99167	1.61683
	P21	P23	P25	P26	P27	P28	P30	P31	P32	P33	P34	P36	P37	P38	P40
	1.19667	0.581833	1.03233	0.703	1.5	0.574333	1.36617	0.517	0.497333	0.903333	0.813333	1.23733	2.04667	1.21233	1.26233
recombinant Amb a 1
	patient 1	patient 2	patient 4	patient 6	patient 7	patient 11	patient 14	patient 18	patient 20	patient 23	patient 25	neg
rAmb a 1	0.102	0.088	0.078	0.025	0.142	0.185	0.107	0.172	0.111	0.104	0.089	0.109
rAmb a 1	0.105	0.09	0.093	0.022	0.146	0.167	0.131	0.144	0.113	0.106	0.091	0.113
rAmb a 1	0.103	0.093	0.091	0.024	0.128	0.158	0.099	0.185	0.108	0.1	0.088	0.108
average	0.103333	0.0903333	0.0873333	0.0236667	0.138667	0.17	0.112333	0.167	0.110667	0.103333	0.0893333	0.11
	patient 9	patient 12	patient 15	patient 16	patient 19	patient 21	patient 26	patient 28	second
rAmb1	0.00319	0.0048	0.032	0.055	0.044	0.052	0.053	0.059	0.117
rAmb1	0.00232	0.0053	0.042	0.063	0.056	0.058	0.059	0.065	0.101
rAmb1	0.00298	0.0054	0.032	0.061	0.048	0.054	0.063	0.064	0.107
average	0.00283	0.00516667	0.0353333	0.0596667	0.0493333	0.0546667	0.0583333	0.0626667	0.108333
	patient 32	patient 33	patient 34	patient 37	patient 38	patient 40	patient 27	patient 30	patient 31	patient 36	patient 3	second	neg
rAmb1	0.092	0.047	0.027	0.0204	0.065	0.035	0.118	0.103	0.135	0.141	0.029	0.1	0.114
rAmb1	0.11	0.044	0.029	0.0204	0.063	0.034	0.117	0.111	0.147	0.135	0.023	0.098	0.12
rAmb1	0.096	0.042	0.024	0.0229	0.052	0.034	0.112	0.104	0.137	0.115	0.027	0.121	0.124
average	0.0993333	0.0443333	0.0266667	0.0212333	0.06	0.0343333	0.115667	0.106	0.139667	0.130333	0.0263333	0.106333	0.119333
hybrid
	patient 9	patient 12	patient 15	patient 16	patient 19	patient 21	patient 26	patient 27	patient 30	patient 31	patient 36	second
hyb	0.022	0.078	0.058	0.027	0.068	0.008	0.035	0.213	0.111	0.198	0.129	0.117
hyb	0.024	0.087	0.063	0.019	0.076	0.008	0.038	0.201	0.114	0.229	0.128	0.126
hyb	0.025	0.083	0.063	0.013	0.074	0.008	0.039	0.152	0.106	0.201	0.106	0.108
average	0.0236667	0.0826667	0.0613333	0.0196667	0.0726667	0.008	0.0373333	0.188667	0.110333	0.209333	0.121	0.117
	patient 1	patient 2	patient 4	patient 6	patient 7	patient 11	patient 14	patient 18	patient 20	patient 23	patient 25	neg
hyb	0.113	0.131	0.056	0.031	0.146	0.028	0.127	0.131	0.129	0.115	0.089	0.112
hyb	0.115	0.13	0.102	0.032	0.144	0.024	0.121	0.118	0.127	0.113	0.09	0.111
hyb	0.103	0.137	0.102	0.039	0.128	0.024	0.122	0.115	0.117	0.113	0.09	0.099
average	0.110333	0.132667	0.0866667	0.034	0.139333	0.0253333	0.123333	0.121333	0.124333	0.113667	0.0896667	0.107333
	patient 1	patient 2	patient 4	patient 6	patient 7	patient 11	patient 14	patient 18	patient 20	patient 23	patient 25	second	neg
hyb	0.098	0.106	0.087	0.027	0.127	0.021	0.11	0.141	0.114	0.131	0.09	0.098	0.141
hyb	0.098	0.107	0.088	0.021	0.128	0.023	0.106	0.153	0.121	0.133	0.092	0.094	0.118
hyb	0.098	0.106	0.085	0.014	0.123	0.018	0.097	0.124	0.109	0.121	0.088	0.09	0.116
average	0.098	0.106333	0.0866667	0.0206667	0.126	0.0206667	0.104333	0.139333	0.114667	0.128333	0.09	0.094	0.125
	0.104167	0.1195	0.0866667	0.0273333	0.132667	0.023	0.113833	0.130333	0.1195	0.121	0.0898333
	patient 32	patient 33	patient 34	patient 37	patient 38	patient 40	patient 27	patient 30	patient 31	patient 36	patient 3	patient 28
hyb	0.051	0.016	0.034	0.039	0.079	0.016	0.135	0.105	0.179	0.137	0.101	0.009
hyb	0.052	0.01	0.029	0.042	0.076	0.018	0.121	0.105	0.194	0.123	0.099	0.011
hyb	0.051	0.012	0.026	0.033	0.074	0.019	0.119	0.103	0.192	0.13	0.095	0.008
average	0.0513333	0.0126667	0.0296667	0.038	0.0763333	0.0176667	0.125	0.104333	0.188333	0.13	0.0983333	0.00933333
							0.156833	0.107333	0.198833
average	P1	P2	P3	P4	P6	P7	P9	P11	P12	P14	P15	P16	P18	P19	P20
	0.104167	0.1195	0.0983333	0.0866667	0.0273333	0.132667	0.0236667	0.023	0.0826667	0.113833	0.0613333	0.0196667	0.130333	0.0726667	0.1195
	P21	P23	P25	P26	P27	P28	P30	P31	P32	P33	P34	P36	P37	P38	P40
	0.008	0.121	0.0898333	0.0373333	0.156833	0.00933333	0.107333	0.198833	0.0513333	0.0126667	0.0296667	0.13	0.038	0.0763333	0.0176667

## Sheet: S1c
	coat natural Amb a 1																									coat namba 1/inhibitor 50 pmol
P1 coated namba 1	pmol	namba1	namba1	average namb a 1	nartv6	nartv6	average nartv6	alpha amba1	alpha amba1	average alpha amba1	alpha artv6	alpha artv6	average alpha art v 6	hybrid	hybrid	average hybrid			pmol	namba1	nartv6	alpha amba1	alpha artv6	hybrid		namba1	nartv6	alpha amba1	alpha artv6	hybrid
																			50	89.7346	64.7151	19.477	14.2077	22.2092		89.7346	64.7151	19.477	14.2077	22.2092
	50	0.124	0.139	0.1315	0.432	0.472	0.452	1.102	0.961	1.0315	1.049	1.149	1.099	0.966	1.027	0.9965			0.5	85.9485	59.2116	20.1405	25.3708	20.8041		98.6842	48.9474	26.7105	22.807	23.9912
	0.5	0.187	0.173	0.18	0.509	0.536	0.5225	1.061	0.985	1.023	0.988	0.924	0.956	1.063	0.966	1.0145			0.005	33.4114	24.0827	22.2873	18.8134	19.8673		85.2564	45.9402	9.6688	18.1624	17.2009
	0.005	0.918	0.788	0.853	0.964	0.981	0.9725	1.025	0.966	0.9955	1.141	0.939	1.04	1.019	1.034	1.0265			0.00005	17.6815	24.0827	25.8392	18.6963	20.687		95.4787	64.7606	12.8989	8.7766	14.0957
	0.00005	1.09	1.019	1.0545	0.886	1.059	0.9725	0.955	0.945	0.95	1.137	0.946	1.0415	1.05	0.982	1.016			0.0000005	10.8509	7.84543	10.5386	19.2037	14.5589		83.7789	56.8044	22.5395	22.7217	7.59417
	0.0000005	1.128	1.156	1.142	1.255	1.106	1.1805	1.063	1.229	1.146	1.052	1.018	1.035	1.169	1.02	1.0945			0.000000005	1.05386	3.55191	2.84934	16.6667	6.08899	average	90.5866	56.2335	18.2589	17.3351	17.0182
	0.000000005	1.284	1.251	1.2675	1.412	1.059	1.2355	1.256	1.233	1.2445	0.986	1.149	1.0675	1.244	1.162	1.203
	blank	1.28	1.282	1.281
																										coat namba 1/inhibitor 0.5 pmol
p2 coated namba 1	pmol	namba1	namba1	average namb a 1	nartv6	nartv6	average nartv6	alpha amba1	alpha amba1	average alpha amba1	alpha artv6	alpha artv6	average alpha art v 6	hybrid	hybrid	average hybrid			pmol	namba1	nartv6	alpha amba1	alpha artv6	hybrid		namba1	nartv6	alpha amba1	alpha artv6	hybrid
	50	0.016	0.014	0.015	0.57	0.594	0.582	0.89	0.781	0.8355	0.887	0.873	0.88	0.875	0.858	0.8665			50	98.6842	48.9474	26.7105	22.807	23.9912		85.9485	59.2116	20.1405	25.3708	20.8041
	0.5	0.108	0.109	0.1085	0.679	0.718	0.6985	0.874	0.803	0.8385	0.906	0.879	0.8925	0.984	0.894	0.939			0.5	90.4825	38.7281	26.4474	21.7105	17.6316		90.4825	38.7281	26.4474	21.7105	17.6316
	0.005	0.518	0.519	0.5185	0.824	0.821	0.8225	0.873	0.915	0.894	0.882	0.899	0.8905	0.897	0.927	0.912			0.005	54.5175	27.8509	21.5789	21.886	20		69.9786	40.8654	13.9957	18.1624	16.9872
	0.00005	1.036	1.072	1.054	1.087	0.873	0.98	0.916	0.908	0.912	0.919	0.957	0.938	0.927	0.935	0.931			0.00005	7.54386	14.0351	20	17.7193	18.3333		87.234	44.7473	13.9628	3.125	12.234
	0.0000005	1.157	0.922	1.0395	0.996	0.997	0.9965	0.934	0.958	0.946	0.986	0.97	0.978	0.975	0.958	0.9665			0.0000005	8.81579	12.5877	17.0175	14.2105	15.2193		79.1616	43.4994	16.1604	23.2078	6.3791
	0.000000005	1.151	0.97	1.0605	0.982	1.096	1.039	1.09	1.058	1.074	0.999	1.099	1.049	1.098	1.089	1.0935			0.000000005	6.97368	8.85965	5.78947	7.98246	4.07895	average	82.561	45.4103	18.1414	18.3153	14.8072
	blank	1.13	1.15	1.14
																										coat namba 1/inhibitor 0.005 pmol
p 3 coated namba 1	pmol	namba1	namba1	average namb a 1	nartv6	nartv6	average nartv6	alpha amba1	alpha amba1	average alpha amba1	alpha artv6	alpha artv6	average alpha art v 6	hybrid	hybrid	average hybrid			pmol	namba1	nartv6	alpha amba1	alpha artv6	hybrid		namba1	nartv6	alpha amba1	alpha artv6	hybrid
	50	0.135	0.141	0.138	0.496	0.516	0.506	0.794	0.897	0.8455	0.804	0.728	0.766	0.754	0.796	0.775			50	85.2564	45.9402	9.6688	18.1624	17.2009		33.4114	24.0827	22.2873	18.8134	19.8673
	0.5	0.281	0.281	0.281	0.594	0.513	0.5535	0.825	0.785	0.805	0.778	0.754	0.766	0.758	0.796	0.777			0.5	69.9786	40.8654	13.9957	18.1624	16.9872		54.5175	27.8509	21.5789	21.886	20
	0.005	0.703	0.612	0.6575	0.763	0.727	0.745	0.638	0.961	0.7995	0.75	0.887	0.8185	0.769	0.712	0.7405			0.005	29.7543	20.406	14.5833	12.5534	20.8868		29.7543	20.406	14.5833	12.5534	20.8868
	0.00005	0.809	0.809	0.809	0.765	0.919	0.842	0.834	0.96	0.897	0.665	0.784	0.7245	0.772	0.752	0.762			0.00005	13.5684	10.0427	4.16667	22.5962	18.5897		49.9335	28.5239	6.38298	13.6303	7.84574
	0.0000005	0.86	0.878	0.869	0.871	0.88	0.8755	0.883	0.858	0.8705	1.012	0.71	0.861	0.811	0.887	0.849			0.0000005	7.15812	6.46368	6.99786	8.01282	9.29487		32.26	22.1142	16.7679	13.9125	9.78129
	0.000000005	0.869	0.863	0.866	0.868	0.808	0.838	0.886	0.939	0.9125	1.005	0.826	0.9155	0.826	0.878	0.852			0.000000005	7.47863	10.4701	2.51068	2.19017	8.97436	average	39.9753	24.5956	16.3201	16.1591	15.6762
	blank	0.935	0.937	0.936
																										coat namba 1/inhibitor 0.00005 pmol
p 4 coated namba 1	pmol	namba1	namba1	average namb a 1	nartv6	nartv6	average nartv6	alpha amba1	alpha amba1	average alpha amba1	alpha artv6	alpha artv6	average alpha art v 6	hybrid	hybrid	average hybrid			pmol	namba1	nartv6	alpha amba1	alpha artv6	hybrid		namba1	nartv6	alpha amba1	alpha artv6	hybrid
	50	0.039	0.029	0.034	0.266	0.264	0.265	0.624	0.686	0.655	0.725	0.647	0.686	0.665	0.627	0.646			50	95.4787	64.7606	12.8989	8.7766	14.0957		17.6815	24.0827	25.8392	18.6963	20.687
	0.5	0.092	0.1	0.096	0.434	0.397	0.4155	0.694	0.6	0.647	0.769	0.688	0.7285	0.685	0.635	0.66			0.5	87.234	44.7473	13.9628	3.125	12.234		7.54386	14.0351	20	17.7193	18.3333
	0.005	0.366	0.387	0.3765	0.521	0.554	0.5375	0.741	0.667	0.704	0.69	0.609	0.6495	0.687	0.699	0.693			0.005	49.9335	28.5239	6.38298	13.6303	7.84574		13.5684	10.0427	4.16667	22.5962	18.5897
	0.00005	0.551	0.559	0.555	0.646	0.695	0.6705	0.775	0.629	0.702	0.691	0.665	0.678	0.654	0.7	0.677			0.00005	26.1968	10.8378	6.64894	9.84043	9.9734		26.1968	10.8378	6.64894	9.84043	9.9734
	0.0000005	0.649	0.666	0.6575	0.665	0.696	0.6805	0.759	0.743	0.751	0.703	0.654	0.6785	0.788	0.697	0.7425			0.0000005	12.5665	9.50798	0.132979	9.77394	1.2633		7.83718	11.3001	13.0012	9.113	8.01944
	0.000000005	0.746	0.636	0.691	0.681	0.693	0.687	0.742	0.736	0.739	0.737	0.63	0.6835	0.69	0.701	0.6955			0.000000005	8.1117	8.64362	1.72872	9.10904	7.5133	average	14.5655	14.0597	13.9312	15.593	15.1206
	blank	0.751	0.753	0.752
	coat natural Art v 6
p 5 coated namba 1	pmol	namba1	namba1	average namb a 1	nartv6	nartv6	average nartv6	alpha amba1	alpha amba1	average alpha amba1	alpha artv6	alpha artv6	average alpha art v 6	hybrid	hybrid	average hybrid			pmol	namba1	nartv6	alpha amba1	alpha artv6	hybrid
	50	0.133	0.134	0.1335	0.366	0.345	0.3555	0.617	0.658	0.6375	0.611	0.661	0.636	0.739	0.782	0.7605			50	83.7789	56.8044	22.5395	22.7217	7.59417
	0.5	0.189	0.154	0.1715	0.488	0.442	0.465	0.688	0.692	0.69	0.659	0.605	0.632	0.712	0.829	0.7705			0.5	79.1616	43.4994	16.1604	23.2078	6.3791
	0.005	0.536	0.579	0.5575	0.659	0.623	0.641	0.657	0.713	0.685	0.709	0.708	0.7085	0.732	0.753	0.7425			0.005	32.26	22.1142	16.7679	13.9125	9.78129
	0.00005	0.769	0.748	0.7585	0.703	0.757	0.73	0.709	0.723	0.716	0.725	0.771	0.748	0.794	0.72	0.757			0.00005	7.83718	11.3001	13.0012	9.113	8.01944
	0.0000005	0.785	0.753	0.769	0.852	0.702	0.777	0.756	0.774	0.765	0.715	0.769	0.742	0.768	0.804	0.786			0.0000005	6.56136	5.58931	7.04739	9.84204	4.49575
	0.000000005	0.788	0.751	0.7695	0.984	0.623	0.8035	0.868	0.704	0.786	0.708	0.768	0.738	0.831	0.788	0.8095			0.000000005	6.50061	2.36938	4.49575	10.3281	1.64034
	blank	0.824	0.822	0.823
	pmol	namba1	namba1	average namb a 1	nartv6	nartv6	average nartv6	alpha amba1	alpha amba1	average alpha amba1	alpha artv6	alpha artv6	average alpha art v 6	hybrid	hybrid	average hybrid			pmol	namba1	nartv6	alpha amba1	alpha artv6	hybrid		coat nart v 6/inhibitor 50 pmol
	50	0.108	0.125	0.1165	0.064	0.077	0.0705	0.369	0.347	0.358	0.306	0.29	0.298	0.336	0.27	0.303			50	68.5135	80.9459	3.24324	19.4595	18.1081		namba1	nartv6	alpha amba1	alpha artv6	hybrid
	0.5	0.127	0.141	0.134	0.088	0.095	0.0915	0.34	0.337	0.3385	0.308	0.307	0.3075	0.251	0.282	0.2665			0.5	63.7838	75.2703	8.51351	16.8919	27.973		68.5135	80.9459	3.24324	19.4595	18.1081
	0.005	0.241	0.244	0.2425	0.187	0.172	0.1795	0.354	0.329	0.3415	0.338	0.328	0.333	0.318	0.299	0.3085			0.005	34.4595	51.4865	7.7027	10	16.6216		80.8646	89.6783	7.10456	8.31099	10.0871
	0.00005	0.32	0.303	0.3115	0.344	0.32	0.332	0.33	0.331	0.3305	0.286	0.385	0.3355	0.307	0.25	0.2785			0.00005	15.8108	10.2703	10.6757	9.32432	24.7297		62.5668	80.5704	18.2709	25.0446	19.6078
	0.0000005	0.311	0.346	0.3285	0.322	0.341	0.3315	0.345	0.344	0.3445	0.333	0.324	0.3285	0.317	0.318	0.3175			0.0000005	11.2162	10.4054	6.89189	11.2162	14.1892		72.3597	80.033	13.1188	10.396	1.56766
	0.000000005	0.297	0.358	0.3275	0.401	0.329	0.365	0.336	0.316	0.326	0.357	0.355	0.356	0.372	0.358	0.365			0.000000005	11.4865	1.35135	11.8919	3.78378	1.35135		64.4845	78.7234	13.5025	14.4845	18.4124
	blank	0.38	0.36	0.37																					average	69.7578	81.9902	11.048	15.5391	13.5566
	pmol	namba1	namba1	average namb a 1	nartv6	nartv6	average nartv6	alpha amba1	alpha amba1	average alpha amba1	alpha artv6	alpha artv6	average alpha art v 6	hybrid	hybrid	average hybrid			pmol	namba1	nartv6	alpha amba1	alpha artv6	hybrid		coat nart v 6/inhibitor 0.5 pmol
	50	0.289	0.282	0.2855	0.157	0.151	0.154	1.394	1.378	1.386	1.413	1.323	1.368	1.357	1.326	1.3415			50	80.8646	89.6783	7.10456	8.31099	10.0871		namba1	nartv6	alpha amba1	alpha artv6	hybrid
	0.5	0.517	0.527	0.522	0.299	0.291	0.295	1.448	1.301	1.3745	1.356	1.278	1.317	1.309	1.341	1.325			0.5	65.0134	80.2279	7.87534	11.7292	11.193		63.7838	75.2703	8.51351	16.8919	27.973
	0.005	1.147	1.141	1.144	0.839	0.821	0.83	1.288	1.301	1.2945	1.386	1.212	1.299	1.404	1.245	1.3245			0.005	23.3244	44.37	13.2373	12.9357	11.2265		65.0134	80.2279	7.87534	11.7292	11.193
	0.00005	1.349	1.365	1.357	1.38	1.301	1.3405	1.328	1.249	1.2885	1.369	1.304	1.3365	1.376	1.219	1.2975			0.00005	9.04826	10.1542	13.6394	10.4223	13.0362		49.3761	75.3119	19.8752	22.2816	23.1729
	0.0000005	1.495	1.36	1.4275	1.343	1.449	1.396	1.434	1.359	1.3965	1.372	1.264	1.318	1.362	1.347	1.3545			0.0000005	4.32306	6.43432	6.4008	11.6622	9.21582		33.0033	72.1947	8.82838	8.25083	5.85809
	0.000000005	1.655	1.318	1.4865	1.338	1.314	1.326	1.426	1.443	1.4345	1.38	1.43	1.405	1.383	1.265	1.324			0.000000005	0.368633	11.126	3.85389	5.8311	11.2601		35.1882	72.1768	11.293	21.8494	20.9493
	blank	1.493	1.491	1.492																					average	49.273	75.0363	11.2771	16.2006	17.8293
	pmol	namba1	namba1	average namb a 1	nartv6	nartv6	average nartv6	alpha amba1	alpha amba1	average alpha amba1	alpha artv6	alpha artv6	average alpha art v 6	hybrid	hybrid	average hybrid			pmol	namba1	nartv6	alpha amba1	alpha artv6	hybrid		coat nart v 6 1/inhibitor 0.005 pmol
	50	0.209	0.211	0.21	0.117	0.101	0.109	0.411	0.506	0.4585	0.39	0.451	0.4205	0.431	0.471	0.451			50	62.5668	80.5704	18.2709	25.0446	19.6078		namba1	nartv6	alpha amba1	alpha artv6	hybrid
	0.5	0.287	0.281	0.284	0.141	0.136	0.1385	0.456	0.443	0.4495	0.43	0.442	0.436	0.424	0.438	0.431			0.5	49.3761	75.3119	19.8752	22.2816	23.1729		34.4595	51.4865	7.7027	10	16.6216
	0.005	0.407	0.401	0.404	0.327	0.272	0.2995	0.459	0.453	0.456	0.44	0.455	0.4475	0.449	0.452	0.4505			0.005	27.9857	46.6132	18.7166	20.2317	19.697		23.3244	44.37	13.2373	12.9357	11.2265
	0.00005	0.507	0.473	0.49	0.459	0.4	0.4295	0.453	0.469	0.461	0.483	0.462	0.4725	0.422	0.423	0.4225			0.00005	12.656	23.4403	17.8253	15.7754	24.6881		27.9857	46.6132	18.7166	20.2317	19.697
	0.0000005	0.495	0.524	0.5095	0.458	0.446	0.452	0.546	0.49	0.518	0.456	0.531	0.4935	0.426	0.445	0.4355			0.0000005	9.18004	19.4296	7.66488	12.0321	22.3708		16.0066	26.0726	2.80528	0.577558	7.59076
	0.000000005	0.508	0.581	0.5445	0.494	0.495	0.4945	0.511	0.423	0.467	0.454	0.572	0.513	0.458	0.464	0.461			0.000000005	2.94118	11.8538	16.7558	8.55615	17.8253		19.2308	27.0049	18.4124	18.4124	14.9755
	blank	0.56	0.562	0.561																					average	24.2014	39.1094	12.1749	12.4315	14.0223
	pmol	namba1	namba1	average namb a 1	nartv6	nartv6	average nartv6	alpha amba1	alpha amba1	average alpha amba1	alpha artv6	alpha artv6	average alpha art v 6	hybrid	hybrid	average hybrid			pmol	namba1	nartv6	alpha amba1	alpha artv6	hybrid		coat nart v 6/inhibitor 0.00005 pmol
	50	0.169	0.166	0.1675	0.119	0.123	0.121	0.485	0.568	0.5265	0.545	0.541	0.543	0.656	0.537	0.5965			50	72.3597	80.033	13.1188	10.396	1.56766		namba1	nartv6	alpha amba1	alpha artv6	hybrid
	0.5	0.377	0.435	0.406	0.181	0.156	0.1685	0.434	0.671	0.5525	0.466	0.646	0.556	0.585	0.556	0.5705			0.5	33.0033	72.1947	8.82838	8.25083	5.85809		15.8108	10.2703	10.6757	9.32432	24.7297
	0.005	0.369	0.649	0.509	0.414	0.482	0.448	0.45	0.728	0.589	0.652	0.553	0.6025	0.588	0.532	0.56			0.005	16.0066	26.0726	2.80528	0.577558	7.59076		9.04826	10.1542	13.6394	10.4223	13.0362
	0.00005	0.494	0.527	0.5105	0.416	0.507	0.4615	0.698	0.47	0.584	0.529	0.64	0.5845	0.721	0.415	0.568			0.00005	15.7591	23.8449	3.63036	3.54785	6.27063		12.656	23.4403	17.8253	15.7754	24.6881
	0.0000005	0.553	0.52	0.5365	0.546	0.601	0.5735	0.625	0.54	0.5825	0.557	0.602	0.5795	0.74	0.433	0.5865			0.0000005	11.4686	5.36304	3.87789	4.37294	3.21782		15.7591	23.8449	3.63036	3.54785	6.27063
	0.000000005	0.607	0.588	0.5975	0.491	0.637	0.564	0.512	0.67	0.591	0.573	0.602	0.5875	0.613	0.498	0.5555			0.000000005	1.40264	6.93069	2.47525	3.05281	8.33333		3.02782	19.8036	19.1489	17.1849	22.0949
	blank	0.605	0.607	0.606																					average	11.2604	17.5026	12.9839	11.251	18.1639
	pmol	namba1	namba1	average namb a 1	nartv6	nartv6	average nartv6	alpha amba1	alpha amba1	average alpha amba1	alpha artv6	alpha artv6	average alpha art v 6	hybrid	hybrid	average hybrid			pmol	namba1	nartv6	alpha amba1	alpha artv6	hybrid
	50	0.213	0.221	0.217	0.134	0.126	0.13	0.533	0.524	0.5285	0.542	0.503	0.5225	0.503	0.494	0.4985			50	64.4845	78.7234	13.5025	14.4845	18.4124
	0.5	0.407	0.385	0.396	0.157	0.183	0.17	0.583	0.501	0.542	0.482	0.473	0.4775	0.46	0.506	0.483			0.5	35.1882	72.1768	11.293	21.8494	20.9493
	0.005	0.488	0.499	0.4935	0.458	0.434	0.446	0.504	0.493	0.4985	0.487	0.51	0.4985	0.518	0.521	0.5195			0.005	19.2308	27.0049	18.4124	18.4124	14.9755
	0.00005	0.608	0.577	0.5925	0.504	0.476	0.49	0.477	0.511	0.494	0.478	0.534	0.506	0.482	0.47	0.476			0.00005	3.02782	19.8036	19.1489	17.1849	22.0949
	0.0000005	0.588	0.555	0.5715	0.5	0.477	0.4885	0.509	0.469	0.489	0.477	0.539	0.508	0.513	0.568	0.5405			0.0000005	6.46481	20.0491	19.9673	16.8576	11.5385
	0.000000005	0.573	0.617	0.595	0.495	0.508	0.5015	0.509	0.495	0.502	0.491	0.516	0.5035	0.582	0.525	0.5535			0.000000005	2.61866	17.9214	17.8396	17.5941	9.4108
	blank	0.61	0.612	0.611
