# Supplementary material for: T Cell Epitope-Containing Domains of Ragweed Amb a 1 and Mugwort Art v 6 Modulate Immunologic Responses in Humans and Mice
Source: PLoS One. 2017 Jan 12;12(1):e0169784. doi: 10.1371/journal.pone.0169784 (PMC5231356; doi:10.1371/journal.pone.0169784)
Supplement: S2 Dataset — Induction of mediator release by nAmb a 1, nArt v 6, Amb a 1α, Art v 6α and hybrid (0.0001–10 μg/ml) using RBL-2H3 cells and sera of 5 individual patients. (XLSX) [file pone.0169784.s002.xlsx]

## Sheet: S2
P1
	concentration (ug/ml)	10	1	0.1	0.01	0.001	0.0001
	nartv6	45982	44287	25872	24091	23987	23993
	nArt v 6	66.9464	61.8289	6.2306	0.853424	0.539428	0.557543		no antigen
	nAmb a 1	43048	47705	28210	23931	24083	23860		24801
	nAmb a 1	58.0882	72.1485	13.2895	0.370354	0.82927	0.155991		25263
	alpha artv6	24465	24570	22321	23824	21331	20749		21361
	Art v 6α	9.37156	9.68857	2.89842	7.43626	-0.0905756	-1.84774	average	23808.3
	alph amba1	23608	23162	22438	23317	21880	21925
	Amb a 1α	6.78411	5.43756	3.25166	5.90553	1.56696	1.70282
	hybrid	25425	25384	25085	26133	25146	24911
	Hybrid	4.88102	4.75723	3.8545	7.0186	4.03867	3.32916
	cells only	15713	17704		triton	34790	31453	33121.5
P2										8
	concentration (ug/ml)	10	1	0.1	0.01	0.001	0.0001
	nartv6	40009	38090	34099	22999	20910	20887
	nArt v 6	58.0289	52.2235	40.1499	6.57001	0.250337	0.180757		no antigen
	namba 1	43640	42662	36296	25097	20820	20880		21844
	nAmb a 1	69.0135	66.0548	46.7963	12.9169	-0.0219328	0.15958		20175
	alpha artv6	22316	21958	21522	21891	20903	20807		20607
	Art v 6α	4.50379	3.42076	2.10177	3.21807	0.22916	-0.0612606		20683
	alph amba1	23323	24758	21669	21109	21082	21323	average	20827.2
	Amb a 1α	7.55018	11.8914	2.54647	0.852354	0.770674	1.49975
	hybrid	21463	21603	21664	21727	20261	20897
	Hybrid	1.92328	2.34681	2.53135	2.72194	-1.71303	0.211009
		11557	10458		triton	30901	35210	33055.5
P3
	concentration (ug/ml)	10	1	0.1	0.01	0.001	0.0001
	nartv6	37112	32978	13567	10912	10885	10076
	nArt v 6	59.4232	50.3501	7.74751	1.92042	1.86116	0.0855958		no antigen
	namba 1	39304	40940	21280	10257	10597	10289		10062
	nAmb a 1	64.2341	67.8248	24.6757	0.482848	1.22907	0.55308		10012
	alpha artv6	12233	11568	10068	10141	10893	10599	average	10037
	Art v 6α	4.8197	3.36018	0.0680377	0.228255	1.87872	1.23346
	alph amba1	11909	10709	10416	11321	10077	9307
	Amb a 1α	4.1086	1.47488	0.831815	2.81808	0.0877905	-1.60218
	hybrid	11623	11320	11348	10876	10736	10980
	Hybrid	3.48089	2.81588	2.87733	1.84141	1.53414	2.06966
		10454	11598		triton	45563
P4
	concentration (ug/ml)	10	1	0.1	0.01	0.001	0.0001
	nartv6	26076	25276	8509	5001	5023	5098
	nArt v 6	52.4595	50.5414	10.3415	1.93084	1.98358	2.1634		no antigen
	namba 1	28991	26370	13614	10483	5012	5454		4282
	nAmb a 1	59.4484	53.1644	22.5811	15.0743	1.95721	3.01693		4348
	alpha artv6	4223	5728	4984	4532	4377	4309		3957
	Art v 6α	0.0655334	3.67387	1.89008	0.806381	0.434758	0.271724	average	4195.67
	alph amba1	4910	4255	4953	4767	4576	4291
	Amb a 1α	1.71266	0.142255	1.81576	1.36981	0.911874	0.228568
	hybrid	5680	4717	4339	4366	4448	4322
	Hybrid	3.55878	1.24993	0.343651	0.408385	0.604985	0.302892
		2888	3384		triton	38821	44597	41709
P5										8
	concentration (ug/ml)	10	1	0.1	0.01	0.001	0.0001
	nartv6	40081	41276	28567	17990	14094	14123
	nArt v 6	63.4657	66.3834	35.3526	9.5273	0.0146499	0.0854576		no antigen
	namba 1	42959	43478	31689	20286	14479	14167		13435
	nAmb a 1	70.4927	71.7599	42.9754	15.1333	0.954683	0.19289		14283
	alpha artv6	14770	14557	14983	14541	14948	14532		14546
	Art v 6α	1.6652	1.14513	2.18527	1.10607	2.09981	1.08409	average	14088
	alph amba1	15884	15523	14873	15540	14154	14663
	Amb a 1α	4.38519	3.50376	1.91669	3.54527	0.161149	1.40395
	hybrid	16068	16022	14407	14701	14902	14319
	Hybrid	4.83446	4.72214	0.778885	1.49673	1.9875	0.56402
		11165	10678		triton	34316	47596	40956
