# Supplementary material for: T Cell Epitope-Containing Domains of Ragweed Amb a 1 and Mugwort Art v 6 Modulate Immunologic Responses in Humans and Mice
Source: PLoS One. 2017 Jan 12;12(1):e0169784. doi: 10.1371/journal.pone.0169784 (PMC5231356; doi:10.1371/journal.pone.0169784)
Supplement: S3 Dataset — PBMCs from 10 individual patients were stimulated with 62 pmol (a) of nAmb a 1, nArt v 6, Amb a 1α, Art v 6α and hybrid (A). Antigen-specific T-cell lines (TCLs) were established from PBMCs by using nArt v 6 or nAmb a 1 as the initial stimulus. nAmb a 1- (B) and nArt v 6-(C)- specific TCL proliferative responses to nAmb a 1, nArt v 6, Amb a 1α, Art v 6α or hybrid were assessed. Results were expressed as stimulation indices (SI). (XLSX) [file pone.0169784.s003.xlsx]

## Sheet: S3a 
Primary response P1
	cpm	cpm	cpm	mean	mean-blank (dpm)	SI
media (AIM V)	6309	3664	4564	4845.67	0
BP 5ug	19404	19426	24649	21159.7	16314	4.36672
BP 2.5ug	18708	20066	18716	19163.3	14317.7	3.95474
IL-2	24183	17292	16467	19314	14468.3	3.98583
nAmba 1 (62 pmol)	1223	2318	2770	2103.67	-2742	0.434134
nAmba 1 (31 pmol)	10998	7266	4623	7629	2783.33	1.5744
nAmba 1 (15.5 pmol)	10271	3656	6039	6655.33	1809.67	1.37346
nAmba 1 (7.75 pmol)	2851	9950	8275	7025.33	2179.67	1.44982
nArt v 6 62 pmol	6255	10858	21743	12952	8106.33	2.6729
nArt v 6 31 pmol	12266	12366	18005	14212.3	9366.67	2.933
nArt v 6 15.5 pmol	17944	11950	8645	12846.3	8000.67	2.6511
nArt v 6 7.75 pmol	8578	4354	9196	7376	2530.33	1.52218
hybrid 62 pmol	1966	2719	3784	2823	-2022.67	0.582582
hybrid 31 pmol	11764	14526	8646	11645.3	6799.67	2.40325
hybrid 15.5 pmol	6534	6138	7950	6874	2028.33	1.41859
hybrid 7.75 pmol	12188	7889	3017	7698	2852.33	1.58864
Amba 1 alpha 62 pmol	3925	3760	4440	4041.67	-804	0.834079
Amba 1 alpha 31 pmol	7557	7461	7379	7465.67	2620	1.54069
Amba 1 alpha 15.5 pmol	10981	12645	10988	11538	6692.33	2.3811
Amba 1 alpha 7.75 pmol	9527	13985	5398	9636.67	4791	1.98872
Art v 6 alpha 62 pmol	2909	6426	2784	4039.67	-806	0.833666
Art v 6 alpha 31 pmol	17223	15473	7945	13547	8701.33	2.79569
Art v 6 alpha 15.5 pmol	10050	17378	22741	16723	11877.3	3.45112
Art v 6 alpha 7.75 pmol	17420	22707	14533	18220	13374.3	3.76006
Primary response P3
	cpm	cpm	cpm	mean	mean-blank (dpm)	SI
media (AIM V)	804	573	1241	872.667	0
IL-2	7705	6465	9886	8018.67	7146	9.18869
nAmba 1 (62 pmol)	924	1493	734	1050.33	177.667	1.20359
nAmba 1 (31 pmol)	932	1072	1236	1080	207.333	1.23759
nAmba 1 (15.5 pmol)	1792	1867	1635	1764.67	892	2.02215
nAmba 1 (7.75 pmol)	417	1522	1467	1135.33	262.667	1.30099
nArt v 6 62 pmol	2492	3202	6481	4058.33	3185.67	4.6505
nArt v 6 31 pmol	4651	4201	2622	3824.67	2952	4.38273
nArt v 6 15.5 pmol	5130	2185	2435	3250	2377.33	3.72422
nArt v 6 7.75 pmol	1017	2490	1281	1596	723.333	1.82888
hybrid 62 pmol	1875	3382	2821	2692.67	1820	3.08556
hybrid 31 pmol	1109	1148	930	1062.33	189.667	1.21734
hybrid 15.5 pmol	2502	682	1078	1420.67	548	1.62796
hybrid 7.75 pmol	2938	1240	830	1669.33	796.667	1.91291
Amba 1 alpha 62 pmol	2356	3285	2875	2838.67	1966	3.25286
Amba 1 alpha 31 pmol	7068	5189	2056	4771	3898.33	5.46715
Amba 1 alpha 15.5 pmol	5545	1566	1481	2864	1991.33	3.28189
Amba 1 alpha 7.75 pmol	2407	2867	3853	3042.33	2169.67	3.48625
Art v 6 alpha 62 pmol	2818	3605	10585	5669.33	4796.67	6.49656
Art v 6 alpha 31 pmol	4341	5576	3676	4531	3658.33	5.19213
Art v 6 alpha 15.5 pmol	3190	5295	5725	4736.67	3864	5.42781
Art v 6 alpha 7.75 pmol	3404	4186	3842	3810.67	2938	4.36669
Primary response P4
	cpm	cpm	cpm	mean	mean-blank (dpm)	SI
media (AIM V)	271	143	210	208	0
IL-2	22686	15569	19103	19119.3	18911.3	91.9199
nAmba 1 (62 pmol)	1212	1015	3552	1926.33	1718.33	9.26122
nAmba 1 (31 pmol)	2666	1034	1413	1704.33	1496.33	8.19391
nAmba 1 (15.5 pmol)	2332	1247	2963	2180.67	1972.67	10.484
nAmba 1 (7.75 pmol)	2447	788	504	1246.33	1038.33	5.99199
nArt v 6 62 pmol	1064	5072	843	2326.33	2118.33	11.1843
nArt v 6 31 pmol	683	4653	4190	3175.33	2967.33	15.266
nArt v 6 15.5 pmol	616	782	608	668.667	460.667	3.21474
nArt v 6 7.75 pmol	313	617	382	437.333	229.333	2.10256
hybrid 62 pmol	143	199	4622	1654.67	1446.67	7.95513
hybrid 31 pmol	4238	418	2384	2346.67	2138.67	11.2821
hybrid 15.5 pmol	491	1321	1324	1045.33	837.333	5.02564
hybrid 7.75 pmol	421	523	432	458.667	250.667	2.20513
Amba 1 alpha 62 pmol	2247	961	772	1326.67	1118.67	6.37821
Amba 1 alpha 31 pmol	371	9241	902	3504.67	3296.67	16.8494
Amba 1 alpha 15.5 pmol	4569	1074	924	2189	1981	10.524
Amba 1 alpha 7.75 pmol	1048	197	790	678.333	470.333	3.26122
Art v 6 alpha 62 pmol	2853	637	4616	2702	2494	12.9904
Art v 6 alpha 31 pmol	831	3682	1234	1915.67	1707.67	9.20994
Art v 6 alpha 15.5 pmol	279	2378	55	904	696	4.34615
Art v 6 alpha 7.75 pmol	416	3255	621	1430.67	1222.67	6.87821
Primary response P5
	cpm	cpm	cpm	mean	mean-blank (dpm)	SI
media (AIM V)	407	275	444	375.333	0
IL-2	9691	5770	7512	7657.67	7282.33	20.4023
nAmba 1 (62 pmol)	787	277	819	627.667	252.333	1.67229
nAmba 1 (31 pmol)	413	318	271	334	-41.3333	0.889876
nAmba 1 (15.5 pmol)	331	138	1266	578.333	203	1.54085
nAmba 1 (7.75 pmol)	107	118	64	96.3333	-279	0.256661
nArt v 6 62 pmol	923	534	447	634.667	259.333	1.69094
nArt v 6 31 pmol	646	1569	2110	1441.67	1066.33	3.84103
nArt v 6 15.5 pmol	975	1601	1214	1263.33	888	3.3659
nArt v 6 7.75 pmol	196	453	174	274.333	-101	0.730906
hybrid 62 pmol	2381	254	339	991.333	616	2.64121
hybrid 31 pmol	5383	1651	784	2606	2230.67	6.94316
hybrid 15.5 pmol	4138	1345	1545	2342.67	1967.33	6.24156
hybrid 7.75 pmol	1542	2616	389	1515.67	1140.33	4.03819
Amba 1 alpha 62 pmol	1619	3351	1052	2007.33	1632	5.34813
Amba 1 alpha 31 pmol	1511	1850	8527	3962.67	3587.33	10.5577
Amba 1 alpha 15.5 pmol	2950	783	1925	1886	1510.67	5.02487
Amba 1 alpha 7.75 pmol	1248	1515	4922	2561.67	2186.33	6.82504
Art v 6 alpha 62 pmol	4145	5094	4585	4608	4232.67	12.2771
Art v 6 alpha 31 pmol	5213	3406	6220	4946.33	4571	13.1785
Art v 6 alpha 15.5 pmol	2052	2884	3966	2967.33	2592	7.90586
Art v 6 alpha 7.75 pmol	539	1073	441	684.333	309	1.82327
Primary response P6
	cpm	cpm	cpm	mean	mean-blank (dpm)	SI
media (AIM V)	223	413	514	383.333	0
IL-2	1852	6848	6927	5209	4825.67	13.5887
nAmba 1 (62 pmol)	959	1369	598	975.333	592	2.54435
nAmba 1 (31 pmol)	663	1441	583	895.667	512.333	2.33652
nAmba 1 (15.5 pmol)	552	1077	637	755.333	372	1.97043
nAmba 1 (7.75 pmol)	570	623	984	725.667	342.333	1.89304
nArt v 6 62 pmol	780	496	287	521	137.667	1.35913
nArt v 6 31 pmol	523	503	477	501	117.667	1.30696
nArt v 6 15.5 pmol	664	415	592	557	173.667	1.45304
nArt v 6 7.75 pmol	657	881	456	664.667	281.333	1.73391
hybrid 62 pmol	1237	251	356	614.667	231.333	1.60348
hybrid 31 pmol	1760	316	480	852	468.667	2.22261
hybrid 15.5 pmol	568	366	281	405	21.6667	1.05652
hybrid 7.75 pmol	312	704	312	442.667	59.3333	1.15478
Amba 1 alpha 62 pmol	406	997	1280	894.333	511	2.33304
Amba 1 alpha 31 pmol	1259	336	250	615	231.667	1.60435
Amba 1 alpha 15.5 pmol	422	371	808	533.667	150.333	1.39217
Amba 1 alpha 7.75 pmol	474	499	278	417	33.6667	1.08783
Art v 6 alpha 62 pmol	1530	1002	2367	1633	1249.67	4.26
Art v 6 alpha 31 pmol	1610	4151	1036	2265.67	1882.33	5.91043
Art v 6 alpha 15.5 pmol	439	314	506	419.667	36.3333	1.09478
Art v 6 alpha 7.75 pmol	365	374	261	333.333	-50	0.869565
Primary response P7
	cpm	cpm	cpm	mean	mean-blank (dpm)	SI
media (AIM V)	187	281	236	234.667	0
IL-2	5387	3936	5309	4877.33	4642.67	20.7841
nAmba 1 (62 pmol)	1603	1308	1336	1415.67	1181	6.03267
nAmba 1 (31 pmol)	1598	2542	702	1614	1379.33	6.87784
nAmba 1 (15.5 pmol)	2069	1728	4943	2913.33	2678.67	12.4148
nAmba 1 (7.75 pmol)	1563	1978	3207	2249.33	2014.67	9.58523
nArt v 6 62 pmol	369	521	515	468.333	233.667	1.99574
nArt v 6 31 pmol	360	180	445	328.333	93.6667	1.39915
nArt v 6 15.5 pmol	167	276	266	236.333	1.66667	1.0071
nArt v 6 7.75 pmol	308	384	469	387	152.333	1.64915
hybrid 62 pmol	4317	2662	755	2578	2343.33	10.9858
hybrid 31 pmol	2376	1350	465	1397	1162.33	5.95312
hybrid 15.5 pmol	1794	1817	644	1418.33	1183.67	6.04403
hybrid 7.75 pmol	1917	1074	1791	1594	1359.33	6.79261
Amba 1 alpha 62 pmol	1400	731	2226	1452.33	1217.67	6.18892
Amba 1 alpha 31 pmol	4607	503	1422	2177.33	1942.67	9.27841
Amba 1 alpha 15.5 pmol	353	354	1042	583	348.333	2.48438
Amba 1 alpha 7.75 pmol	348	329	289	322	87.3333	1.37216
Art v 6 alpha 62 pmol	936	563	1269	922.667	688	3.93182
Art v 6 alpha 31 pmol	644	243	258	381.667	147	1.62642
Art v 6 alpha 15.5 pmol	415	1712	370	832.333	597.667	3.54688
Art v 6 alpha 7.75 pmol	1073	266	363	567.333	332.667	2.41761
Primary response P8
	cpm	cpm	cpm	mean	mean-blank (dpm)	SI
media (AIM V)	324	235	298	285.667	0
IL-2	1239	787	1274	1100	814.333	3.85064
nAmba 1 (62 pmol)	1314	851	1006	1057	771.333	3.70012
nAmba 1 (31 pmol)	677	784	1637	1032.67	747	3.61494
nAmba 1 (15.5 pmol)	578	2276	1703	1519	1233.33	5.31739
nAmba 1 (7.75 pmol)	1367	2125	589	1360.33	1074.67	4.76196
nArt v 6 62 pmol	788	2996	1344	1709.33	1423.67	5.98366
nArt v 6 31 pmol	674	556	941	723.667	438	2.53326
nArt v 6 15.5 pmol	703	526	655	628	342.333	2.19837
nArt v 6 7.75 pmol	728	946	415	696.333	410.667	2.43757
hybrid 62 pmol	2596	674	309	1193	907.333	4.1762
hybrid 31 pmol	1046	579	729	784.667	499	2.74679
hybrid 15.5 pmol	949	512	1579	1013.33	727.667	3.54726
hybrid 7.75 pmol	493	553	602	549.333	263.667	1.92299
Amba 1 alpha 62 pmol	3065	1731	2041	2279	1993.33	7.97783
Amba 1 alpha 31 pmol	1269	988	591	949.333	663.667	3.32322
Amba 1 alpha 15.5 pmol	723	1264	1659	1215.33	929.667	4.25438
Amba 1 alpha 7.75 pmol	1496	2728	1426	1883.33	1597.67	6.59277
Art v 6 alpha 62 pmol	749	1223	2215	1395.67	1110	4.88565
Art v 6 alpha 31 pmol	1033	1057	4685	2258.33	1972.67	7.90548
Art v 6 alpha 15.5 pmol	1495	1243	518	1085.33	799.667	3.7993
Art v 6 alpha 7.75 pmol	478	697	1556	910.333	624.667	3.1867
Primary response P9
	cpm	cpm	cpm	mean	mean-blank (dpm)	SI
media (AIM V)	399	444	486	443	0
IL-2	2191	2824	1226	2080.33	1637.33	4.69601
nAmba 1 (62 pmol)	6132	5075	4527	5244.67	4801.67	11.839
nAmba 1 (31 pmol)	5505	6198	7109	6270.67	5827.67	14.155
nAmba 1 (15.5 pmol)	5806	4833	6087	5575.33	5132.33	12.5854
nAmba 1 (7.75 pmol)	8182	5393	5334	6303	5860	14.228
nArt v 6 62 pmol	4722	3393	1855	3323.33	2880.33	7.50188
nArt v 6 31 pmol	1054	1728	1787	1523	1080	3.43792
nArt v 6 15.5 pmol	1510	2916	2624	2350	1907	5.30474
nArt v 6 7.75 pmol	3053	1868	2096	2339	1896	5.27991
hybrid 62 pmol	3037	3797	1659	2831	2388	6.39052
hybrid 31 pmol	3603	3933	4068	3868	3425	8.73138
hybrid 15.5 pmol	4066	1806	5775	3882.33	3439.33	8.76373
hybrid 7.75 pmol	5039	2356	5083	4159.33	3716.33	9.38901
Amba 1 alpha 62 pmol	180	131	79	130	-313	0.293454
Amba 1 alpha 31 pmol	119	98	77	98	-345	0.221219
Amba 1 alpha 15.5 pmol	64	24	22	36.6667	-406.333	0.082769
Amba 1 alpha 7.75 pmol	75	73	40	62.6667	-380.333	0.14146
Art v 6 alpha 62 pmol	2693	2090	2299	2360.67	1917.67	5.32882
Art v 6 alpha 31 pmol	3695	3332	3156	3394.33	2951.33	7.66215
Art v 6 alpha 15.5 pmol	1793	2475	2205	2157.67	1714.67	4.87058
Art v 6 alpha 7.75 pmol	1160	1604	1019	1261	818	2.8465
Primary response P10
	cpm	cpm	cpm	mean	mean-blank (dpm)	SI
media (AIM V)	633	572	728	644.333	0
IL-2	2409	2300	3109	2606	1961.67	4.04449
nAmba 1 (62 pmol)	4824	4213	7178	5405	4760.67	8.38852
nAmba 1 (31 pmol)	3739	6252	3582	4524.33	3880	7.02173
nAmba 1 (15.5 pmol)	9700	11380	4566	8548.67	7904.33	13.2675
nAmba 1 (7.75 pmol)	9336	3864	3787	5662.33	5018	8.78789
nArt v 6 62 pmol	1218	920	1054	1064	419.667	1.65132
nArt v 6 31 pmol	810	778	763	783.667	139.333	1.21624
nArt v 6 15.5 pmol	870	927	943	913.333	269	1.41749
nArt v 6 7.75 pmol	671	950	633	751.333	107	1.16606
hybrid 62 pmol	2795	714	464	1324.33	680	2.05535
hybrid 31 pmol	3343	1013	852	1736	1091.67	2.69426
hybrid 15.5 pmol	1184	2214	4040	2479.33	1835	3.8479
hybrid 7.75 pmol	3702	3718	2862	3427.33	2783	5.31919
Amba 1 alpha 62 pmol	1251	1173	721	1048.33	404	1.627
Amba 1 alpha 31 pmol	775	1048	853	892	247.667	1.38438
Amba 1 alpha 15.5 pmol	724	1870	1229	1274.33	630	1.97775
Amba 1 alpha 7.75 pmol	779	1033	2158	1323.33	679	2.0538
Art v 6 alpha 62 pmol	697	592	1059	782.667	138.333	1.21469
Art v 6 alpha 31 pmol	750	697	893	780	135.667	1.21055
Art v 6 alpha 15.5 pmol	807	962	1277	1015.33	371	1.57579
Art v 6 alpha 7.75 pmol	497	822	647	655.333	11	1.01707
Primary response P11
	cpm	cpm	cpm	mean	mean-blank (dpm)	SI
media (AIM V)	514	500	957	657	0
IL-2	9539	10837	22401	14259	13602	21.7032
nAmba 1 (62 pmol)	9681	7554	7010	8081.67	7424.67	12.3009
nAmba 1 (31 pmol)	3704	4439	155	2766	2109	4.21005
nAmba 1 (15.5 pmol)	5145	6886	3510	5180.33	4523.33	7.88483
nAmba 1 (7.75 pmol)	6348	3661	3495	4501.33	3844.33	6.85134
nArt v 6 62 pmol	3986	5911	5717	5204.67	4547.67	7.92187
nArt v 6 31 pmol	1211	907	2334	1484	827	2.25875
nArt v 6 15.5 pmol	1303	960	596	953	296	1.45053
nArt v 6 7.75 pmol	1770	1449	755	1324.67	667.667	2.01624
hybrid 62 pmol	2999	3381	2314	2898	2241	4.41096
hybrid 31 pmol	1941	1433	712	1362	705	2.07306
hybrid 15.5 pmol	2977	4327	3845	3716.33	3059.33	5.65652
hybrid 7.75 pmol	1762	4375	5096	3744.33	3087.33	5.69914
Amba 1 alpha 62 pmol	1870	1961	1763	1864.67	1207.67	2.83815
Amba 1 alpha 31 pmol	4408	5108	5363	4959.67	4302.67	7.54896
Amba 1 alpha 15.5 pmol	981	2556	1631	1722.67	1065.67	2.62202
Amba 1 alpha 7.75 pmol	1416	11878	2811	5368.33	4711.33	8.17098
Art v 6 alpha 62 pmol	3758	2209	5987	3984.67	3327.67	6.06494
Art v 6 alpha 31 pmol	3338	1439	4847	3208	2551	4.8828
Art v 6 alpha 15.5 pmol	1858	579	575	1004	347	1.52816
Art v 6 alpha 7.75 pmol	1341	1235	1864	1480	823	2.25266

## Sheet: S3 b and c 
Secondary response P1 nArtv6
	cpm	cpm	mean	mean-blank (dpm)	SI
media	885	419	652	0
IL-2	32570	35073	33821.5	33169.5	51.8735
PHA	50704	53182	51943	51291	79.6672
Magwort extract	20636	24018	22327	21675	34.2439
nArt v 6 (25 pmol)	70813	34415	52614	51962	80.6963
nAmba 1 (25 pmol)	40102	44385	42243.5	41591.5	64.7906
hybrid (25 pmol)	40929	36619	38774	38122	59.4693
Art v 6 alpha (25 pmol)	15729	33262	24495.5	23843.5	37.5698
Amba 1 alpha (25 pmol)	36944	31301	34122.5	33470.5	52.3351
Only fedeer: 81 cpm
Only TCL: 314 cpm
Secondary response P1 nAmb a 1
	cpm	cpm	mean	mean-blank (dpm)	SI
media	5122	9465	7293.5	0
IL-2	24980	26208	25594	18300.5	3.50915
PHA	46580	39965	43272.5	35979	5.93302
Ragweed extract	20455	26654	23554.5	16261	3.22952
nArt v 6 (25 pmol)	3688	19950	11819	4525.5	1.62048
nAmba 1 (25 pmol)	32837	29618	31227.5	23934	4.28155
hybrid (25 pmol)	13576	16176	14876	7582.5	2.03962
Art v 6 alpha (25 pmol)	9531	592	5061.5	-2232	0.693974
Amba 1 alpha (25 pmol)	1115	8667	4891	-2402.5	0.670597
Only fedeer: 205 cpm
Only TCL: 451 cpm
Secondary response P2 nArt v 6
	cpm	cpm	mean	mean-blank (dpm)	SI
media	8625	3653	6139	0
IL-2	12417	17866	15141.5	9002.5	2.46644
PHA	16970	14593	15781.5	9642.5	2.5707
Mugwort extract	2836	2726	2781	-3358	0.453005
nArt v 6 (25 pmol)	14179	10448	12313.5	6174.5	2.00578
nAmba 1 (25 pmol)	3570	3036	3303	-2836	0.538036
hybrid (25 pmol)	913	1065	989	-5150	0.161101
Art v 6 alpha (25 pmol)	3143	1648	2395.5	-3743.5	0.39021
Amba 1 alpha (25 pmol)	911	315	613	-5526	0.0998534
Only fedeer: 34 cpm
Only TCL: 1333 cpm
Secondary response P3 nArt v 6
	cpm	cpm	mean	mean-blank (dpm)	SI
media	570	627	598.5	0
IL-2	7698	7234	7466	6867.5	12.4745
PHA	2275	2376	2325.5	1727	3.88555
Mugwort extract	528	457	492.5	-106	0.822891
nArt v 6 (25 pmol)	1032	1036	1034	435.5	1.72765
nAmba 1 (25 pmol)	2197	1888	2042.5	1444	3.4127
hybrid (25 pmol)	1132	1079	1105.5	507	1.84712
Art v 6 alpha (25 pmol)	1194	1405	1299.5	701	2.17126
Amba 1 alpha (25 pmol)	1142	823	982.5	384	1.6416
Only fedeer: 103 cpm
Only TCL: 799 cpm
Secondary response P3 nAmb a 1
	cpm	cpm	mean	mean-blank (dpm)	SI
media	175	163	169	0
IL-2	7572	5273	6422.5	6253.5	38.003
PHA	4428	3307	3867.5	3698.5	22.8846
Ragweed extract	6580	6842	6711	6542	39.7101
nArt v 6 (25 pmol)	299	180	239.5	70.5	1.41716
nAmba 1 (25 pmol)	11949	13105	12527	12358	74.1243
hybrid (25 pmol)	1667	804	1235.5	1066.5	7.31065
Art v 6 alpha (25 pmol)	863	890	876.5	707.5	5.18639
Amba 1 alpha (25 pmol)	1813	847	1330	1161	7.86982
Only fedeer: 23 cpm
Only TCL: 43 cpm
Secondary response P5 nArt v 6
	cpm	cpm	mean	mean-blank (dpm)	SI
media	1328	2499	1913.5	0
IL-2	33529	34930	34229.5	32316	17.8884
PHA	24323	26317	25320	23406.5	13.2323
Mugwort extract	6999	8116	7557.5	5644	3.94957
nArt v 6 (25 pmol)	12731	10312	11521.5	9608	6.02117
nAmba 1 (25 pmol)	3326	3669	3497.5	1584	1.8278
hybrid (25 pmol)	2828	2788	2808	894.5	1.46747
Art v 6 alpha (25 pmol)	937	960	948.5	-965	0.495689
Amba 1 alpha (25 pmol)	3253	4349	3801	1887.5	1.98641
Only fedeer: 72 cpm
Only TCL: 264 cpm
Secondary response P5 nAmb a 1
	cpm	cpm	mean	mean-blank (dpm)	SI
media	2317	4106	3211.5	0
IL-2	27963	37117	32540	29328.5	10.1323
PHA	24936	27900	26418	23206.5	8.22606
Ragweed extract	21133	20987	21060	17848.5	6.55768
nArt v 6 (25 pmol)	6167	5767	5967	2755.5	1.85801
nAmba 1 (25 pmol)	24175	21757	22966	19754.5	7.15118
hybrid (25 pmol)	16363	16250	16306.5	13095	5.07753
Art v 6 alpha (25 pmol)	9100	5801	7450.5	4239	2.31994
Amba 1 alpha (25 pmol)	15173	15152	15162.5	11951	4.72131
Only fedeer: 45 cpm
Only TCL: 306 cpm
P6 Artv6 TCL
	cpm1	cpm2	mean cpm	SI
medium	616	750	683	1
IL-2 2U/w	50282	49714	49998	73.2035
PHA 0,5%	44380	45914	45147	66.101
MW-E	10119	8814	9466.5	13.8602
nArtv6	9292	10480	9886	14.4744
nAmba1	13263	11245	12254	17.9414
Hybrid	5570	6129	5849.5	8.56442
aArtv6	224	365	294.5	0.431186
aAmba1	5033	4033	4533	6.6369
nur Feeder	133
nur TCL	94
P6 Amba1 TCL
	cpm1	cpm2	mean cpm	SI
medium	845	3195	2020	1
IL-2 2U/w	81629	68440	75034.5	37.1458
PHA 0,5%	49366	52543	50954.5	25.225
RW-E	44916	47136	46026	22.7851
nArtv6	56662	56732	56697	28.0678
nAmba1	31735	31124	31429.5	15.5592
Hybrid	14031	13711	13871	6.86683
aArtv6	40321	43535	41928	20.7564
aAmba1	11488	12561	12024.5	5.95272
nur Feeder	2032
nur TCL	1342
P7 Artv6 TCL
	cpm1	cpm2	mean cpm	SI
medium	4454	4074	4264
IL-2 2U/w	22804	20670	21737	5.0978
PHA 0,5%	24330	22838	23584	5.53096
MW-E	7320	5532	6426	1.50704
nArtv6	12097	8521	10309	2.41768
nAmba1	4562	3865	4213.5	0.988157
Hybrid	4232	2817	3524.5	0.826571
aArtv6	1939	1994	1966.5	0.461187
aAmba1	3916	3135	3525.5	0.826806
nur Feeder	31
nur TCL	127
P8 Artv6 TCL
	cpm1	cpm2	mean cpm	SI
medium	781	949	865
IL-2 2U/w	29385	25881	27633	31.9457
PHA 0,5%	19967	19173	19570	22.6243
MW-E	10444	13552	11998	13.8705
nArtv6	13613	12775	13194	15.2532
nAmba1	11637	9078	10357.5	11.974
Hybrid	9304	6989	8146.5	9.41792
aArtv6	1270	1646	1458	1.68555
aAmba1	6859	6887	6873	7.94566
nur Feeder	64
nur TCL	115
P8 Amba1 TCL
	cpm1	cpm2	mean cpm	SI
medium	521	361	441
IL-2 2U/w	41097	34194	37645.5	85.3639
PHA 0,5%	34573	38448	36510.5	82.7902
RW-E	11748	16113	13930.5	31.5884
nArtv6	5115	5076	5095.5	11.5544
nAmba1	14357	16039	15198	34.4626
Hybrid	11542	8002	9772	22.1587
aArtv6	11537	12786	12161.5	27.5771
aAmba1	6819	11070	8944.5	20.2823
nur Feeder	86
nur TCL	307
P9 Artv6 TCL
	cpm1	cpm2	mean cpm	SI
medium	294	527	410.5	0.998783
IL-2 2U/w	52238	54096	53167	129.36
PHA 0,5%	50188	46973	48580.5	118.201
MW-E	1045	588	816.5	1.98662
nArtv6	3247	4097	3672	8.93431
nAmba1	8458	7308	7883	19.18
Hybrid	3109	4174	3641.5	8.8601
aArtv6	2234	3026	2630	6.39903
aAmba1	3921	3989	3955	9.62287
nur Feeder	93
nur TCL	319
P9 Amba1 TCL
	cpm1	cpm2	mean cpm	SI
medium	929	900	914.5	0.999454
IL-2 2U/w	59207	48794	54000.5	59.0169
PHA 0,5%	81122	72965	77043.5	84.2005
RW-E	50305	54843	52574	57.4579
nArtv6	7381	6412	6896.5	7.53716
nAmba1	56699	53956	55327.5	60.4672
Hybrid	35662	31278	33470	36.5792
aArtv6	9444	11852	10648	11.6372
aAmba1	33881	35746	34813.5	38.0475
nur Feeder	161
nur TCL	345
P10 Artv6 TCL
	cpm1	cpm2	mean cpm	SI
medium	1246	534	890	1
IL-2 2U/w	48632	40669	44650.5	50.1691
PHA 0,5%	36165	36822	36493.5	41.0039
MW-E	862	824	843	0.947191
nArtv6	2512	2776	2644	2.97079
nAmba1	1325	1933	1629	1.83034
Hybrid	1020	500	760	0.853933
aArtv6	588	799	693.5	0.779213
aAmba1	1168	1913	1540.5	1.7309
nur Feeder	630
nur TCL	646
P10 Amba1 TCL
	cpm1	cpm2	mean cpm	SI
medium	1025	545	785	1
IL-2 2U/w	61395	65237	63316	80.6573
PHA 0,5%	51859	48591	50225	63.9809
RW-E	15031	15778	15404.5	19.6236
nArtv6	2224	1303	1763.5	2.2465
nAmba1	16895	18165	17530	22.3312
Hybrid	6216	6020	6118	7.79363
aArtv6	777	892	834.5	1.06306
aAmba1	9582	7067	8324.5	10.6045
nur Feeder	314
nur TCL	427
P11 Amba1 TCL
	cpm1	cpm2	mean cpm	SI
medium	127	123	125	1
IL-2 2U/w	21563	24272	22917.5	183.34
PHA 0,5%	30166	26420	28293	226.344
RW-E	9227	10340	9783.5	78.268
nArtv6	390	n.d.	390	3.12
nAmba1	17737	17163	17450	139.6
Hybrid	4257	4593	4425	35.4
aArtv6	3213	2681	2947	23.576
aAmba1	3614	3921	3767.5	30.14
nur Feeder	194
nur TCL	159
