# Supplementary material for: T Cell Epitope-Containing Domains of Ragweed Amb a 1 and Mugwort Art v 6 Modulate Immunologic Responses in Humans and Mice
Source: PLoS One. 2017 Jan 12;12(1):e0169784. doi: 10.1371/journal.pone.0169784 (PMC5231356; doi:10.1371/journal.pone.0169784)
Supplement: S4 Dataset — BALB/c mice (n = 6/group) were immunized 4 times with natural or recombinant proteins (5 μg/ml) and the serum specific IgG1 (A) and IgG2a (B) antibodies levels against nAmb a 1 and nArt v 6 were analyzed by ELISA. (C) Mediator release from RBL-2H3 cells sensitised with murine serum pools (n = 6) from mice immunized with nAmb a 1, nArt v 6, Amb a 1α, Art v 6α or hybrid and stimulated with natural or recombinant proteins (0.3 μg/ml. (D) nAmb a 1 or nArt v 6-coated plates were preincubated with pooled sera from mice immunized with nAmb a 1, nArt v 6, Amb a 1α, Art v 6α or hybrid and the percentage of inhibition of serum IgE binding of 5 allergic patients to nAmb a 1 or nArt v 6 was determined by ELISA. (XLSX) [file pone.0169784.s004.xlsx]

## Sheet: S4a 
	dilutions	100	500	2500	12500	62500	312500	1562500	second	mean blank	sd	LOD	Coating namba1/imm nartv6	100	500	2500	12500	62500	312500	1562500		Bet v 1 dilutions	od1	od2	average
	M1	0.432	0.256	0.172	0.188	0.193	0.167	0.178	0.178	0.177833	0.00503653	0.192943	M1	0.254167	0.0781667	-0.00583333	0.0101667	0.0151667	-0.0108333	0.000166667		2000	3.803	3.937	3.87
	M2	0.394	0.248	0.17	0.169	0.182	0.17	0.156	0.185				M2	0.216167	0.0701667	-0.00783333	-0.00883333	0.00416667	-0.00783333	-0.0218333		4000	3.828	4.011	3.9195
	M3	0.3782	0.194	0.188	0.16	0.18	0.155	0.168	0.177				M3	0.200367	0.0161667	0.0101667	-0.0178333	0.00216667	-0.0228333	-0.00983333		8000	3.614	3.289	3.4515
	M4	0.395	0.206	0.174	0.171	0.192	0.183	0.163	0.182				M4	0.217167	0.0281667	-0.00383333	-0.00683333	0.0141667	0.00516667	-0.0148333		16000	2.779	2.059	2.419
	M5	0.618	0.382	0.223	0.176	0.184	0.158	0.161	0.173				M5	0.440167	0.204167	0.0451667	-0.00183333	0.00616667	-0.0198333	-0.0168333		32000	2.027	1.497	1.762
	M6	2.829	2.135	0.727	0.293	0.224	0.166	0.158	0.172				M6	2.65117	1.95717	0.549167	0.115167	0.0461667	-0.0118333	-0.0198333		64000	1.233	0.921	1.077
																						128000	0.361	0.488	0.4245
		100	500	2500	12500	62500	312500	1562500	second	mean blank	sd	LOD	Coating nartv6/imm nartv6	100	500	2500	12500	62500	312500	1562500
	M1	3.673	2.524	1.259	0.527	0.291	0.21	0.185	0.167	0.175	0.00583095	0.192493	M1	3.498	2.349	1.084	0.352	0.116	0.035	0.01
	M2	0.365	0.26	0.215	0.175	0.182	0.179	0.194	0.171				M2	0.19	0.085	0.04	0	0.007	0.004	0.019
	M3	3.692	2.823	1.59	0.822	0.38	0.24	0.203	0.18				M3	3.517	2.648	1.415	0.647	0.205	0.065	0.028
	M4	3.721	2.855	1.515	0.598	0.295	0.233	0.213	0.183				M4	3.546	2.68	1.34	0.423	0.12	0.058	0.038
	M5	3.742	3.791	1.782	0.708	0.33	0.212	0.205	0.174				M5	3.567	3.616	1.607	0.533	0.155	0.037	0.03
	M6	3.673	3.257	1.631	0.719	0.286	0.266	0.188	0.175				M6	3.498	3.082	1.456	0.544	0.111	0.091	0.013
		100	500	2500	12500	62500	312500	1562500	second	mean blank	sd	LOD	Coating namaba1/imm namba1	100	500	2500	12500	62500	312500	1562500		Bet v 1 dilutions	od1	od2	average
	M1	2.738	1.381	0.67	0.331	0.309	0.27	0.172	0.184	0.185833	0.0110348	0.218938	M1	2.55217	1.19517	0.484167	0.145167	0.123167	0.0841667	-0.0138333		2000	3.531	3.466	3.4985
	M2	3.806	3.661	2.138	0.915	0.45	0.215	0.181	0.173				M2	3.62017	3.47517	1.95217	0.729167	0.264167	0.0291667	-0.00483333		4000	2.627	2.87	2.7485
	M3	3.833	3.345	1.278	0.552	0.302	0.213	0.175	0.174				M3	3.64717	3.15917	1.09217	0.366167	0.116167	0.0271667	-0.0108333		8000	2.096	2.022	2.059
	M4	3.759	1.691	0.787	0.337	0.249	0.191	0.184	0.198				M4	3.57317	1.50517	0.601167	0.151167	0.0631667	0.00516667	-0.00183333		16000	1.477	1.339	1.408
	M5	3.827	2.109	0.703	0.327	0.264	0.222	0.185	0.188				M5	3.64117	1.92317	0.517167	0.141167	0.0781667	0.0361667	-0.000833333		32000	1.043	0.755	0.899
	M6	3.816	3.156	0.941	0.401	0.257	0.193	0.208	0.198				M6	3.63017	2.97017	0.755167	0.215167	0.0711667	0.00716667	0.0221667		64000	0.691	0.489	0.59
																						128000	0.345	0.253	0.299
		100	500	2500	12500	62500	312500	1562500	second	mean blank	sd	LOD	Coating nartv6/imm namba1	100	500	2500	12500	62500	312500	1562500
	M1	0.324	0.22	0.238	0.279	0.313	0.23	0.263	0.217	0.224333	0.0639677	0.416236	M1	0.0996667	-0.00433333	0.0136667	0.0546667	0.0886667	0.00566667	0.0386667
	M2	0.647	0.454	0.316	0.268	0.189	0.158	0.191	0.177				M2	0.422667	0.229667	0.0916667	0.0436667	-0.0353333	-0.0663333	-0.0333333
	M3	0.707	0.474	0.315	0.304	0.256	0.239	0.238	0.186				M3	0.482667	0.249667	0.0906667	0.0796667	0.0316667	0.0146667	0.0136667
	M4	0.229	0.248	0.233	0.258	0.324	0.208	0.181	0.201				M4	0.00466667	0.0236667	0.00866667	0.0336667	0.0996667	-0.0163333	-0.0433333
	M5	0.247	0.255	0.289	0.297	0.25	0.195	0.252	0.351				M5	0.0226667	0.0306667	0.0646667	0.0726667	0.0256667	-0.0293333	0.0276667
	M6	0.91	0.743	0.547	0.367	0.317	0.198	0.233	0.214				M6	0.685667	0.518667	0.322667	0.142667	0.0926667	-0.0263333	0.00866667
		100	500	2500	12500	62500	312500	1562500	second	mean blank	sd	LOD	Coating namba1/imm artv6 alpha	100	500	2500	12500	62500	312500	1562500		Be v 1 dilut	od1	od2	average
	M1	3.769	1.321	0.386	0.283	0.261	0.262	0.261	0.168	0.172167	0.0173369	0.224177	M1	3.59683	1.14883	0.213833	0.110833	0.0888333	0.0898333	0.0888333		2000	3.451	3.416	3.4335
	M2	3.834	2.476	0.733	0.398	0.31	0.293	0.228	0.158				M2	3.66183	2.30383	0.560833	0.225833	0.137833	0.120833	0.0558333		4000	2.687	2.825	2.756
	M3	0.489	0.328	0.248	0.212	0.285	0.227	0.207	0.179				M3	0.316833	0.155833	0.0758333	0.0398333	0.112833	0.0548333	0.0348333		8000	2.056	2.012	2.034
	M4	3.837	3.878	2.092	0.594	0.315	0.274	0.204	0.204				M4	3.66483	3.70583	1.91983	0.421833	0.142833	0.101833	0.0318333		16000	1.475	1.449	1.462
	M5	3.791	3.88	3.753	1.517	0.736	0.397	0.279	0.159				M5	3.61883	3.70783	3.58083	1.34483	0.563833	0.224833	0.106833		32000	1.042	0.984	1.013
	M6	2.192	0.66	0.434	0.281	0.272	0.159	0.172	0.165				M6	2.01983	0.487833	0.261833	0.108833	0.0998333	-0.0131667	-0.000166667		64000	0.641	0.499	0.57
																						128000	0.375	0.27	0.3225
		100	500	2500	12500	62500	312500	1562500	second	mean blank	sd	LOD	Coating nartv6/imm artv6 alpha	100	500	2500	12500	62500	312500	1562500
	M1	0.485	0.248	0.205	0.237	0.293	0.395	0.306	0.169	0.176167	0.00951665	0.204717	M1	0.308833	0.0718333	0.0288333	0.0608333	0.116833	0.218833	0.129833
	M2	0.252	0.207	0.159	0.194	0.244	0.246	0.284	0.173				M2	0.0758333	0.0308333	-0.0171667	0.0178333	0.0678333	0.0698333	0.107833
	M3	0.229	0.194	0.172	0.201	0.246	0.202	0.344	0.167				M3	0.0528333	0.0178333	-0.00416667	0.0248333	0.0698333	0.0258333	0.167833
	M4	0.842	0.764	0.377	0.263	0.228	0.218	0.227	0.183				M4	0.665833	0.587833	0.200833	0.0868333	0.0518333	0.0418333	0.0508333
	M5	3.233	2.062	0.626	0.336	0.275	0.23	0.261	0.192				M5	3.05683	1.88583	0.449833	0.159833	0.0988333	0.0538333	0.0848333
	M6	0.261	0.212	0.167	0.233	0.186	0.251	0.179	0.173				M6	0.0848333	0.0358333	-0.00916667	0.0568333	0.00983333	0.0748333	0.00283333
		100	500	2500	12500	62500	312500	1562500	second	mean blank	sd	LOD	Coating artv6 alpha/imm artv6 alpha	100	500	2500	12500	62500	312500	1562500		Be v 1 dilut	od1	od2	average
	M1	3.905	3.783	3.757	3.85	2.789	1.316	0.265	0.174	0.173	0.00933809	0.201014	M1	3.732	3.61	3.584	3.677	2.616	1.143	0.092		2000	3.778	3.789	3.7835
	M2	3.894	3.78	3.791	3.728	2.096	0.934	0.219	0.164				M2	3.721	3.607	3.618	3.555	1.923	0.761	0.046		4000	3.43	3.525	3.4775
	M3	3.874	3.788	3.787	2.284	0.757	0.303	0.209	0.167				M3	3.701	3.615	3.614	2.111	0.584	0.13	0.036		8000	2.654	2.51	2.582
	M4	3.885	3.774	3.758	3.82	2.061	0.656	0.275	0.175				M4	3.712	3.601	3.585	3.647	1.888	0.483	0.102		16000	1.936	1.648	1.792
	M5	3.895	3.784	3.81	3.823	3.597	1.213	0.313	0.168				M5	3.722	3.611	3.637	3.65	3.424	1.04	0.14		32000	1.387	0.924	1.1555
	M6	3.891	3.726	3.46	1.601	0.899	0.336	0.221	0.19				M6	3.718	3.553	3.287	1.428	0.726	0.163	0.048		64000	0.737	0.631	0.684
																						128000	0.383	0.347	0.365
		100	500	2500	12500	62500	312500	1562500	second	mean blank	sd	LOD	Coating namba1/imm amba1 alpha	100	500	2500	12500	62500	312500	1562500
	M1	3.797	1.677	0.45	0.328	0.225	0.23	0.167	0.17	0.164167	0.00584523	0.181702	M1	3.63283	1.51283	0.285833	0.163833	0.0608333	0.0658333	0.00283333
	M2	3.741	3.835	3.816	2.905	1.625	0.688	0.213	0.159				M2	3.57683	3.67083	3.65183	2.74083	1.46083	0.523833	0.0488333
	M3	3.805	3.876	3.822	2.31	0.836	0.368	0.188	0.163				M3	3.64083	3.71183	3.65783	2.14583	0.671833	0.203833	0.0238333
	M4	3.806	3.851	1.528	0.592	0.367	0.275	0.163	0.156				M4	3.64183	3.68683	1.36383	0.427833	0.202833	0.110833	-0.00116667
	M5	3.775	3.851	3.641	2.426	1.38	0.644	0.247	0.17				M5	3.61083	3.68683	3.47683	2.26183	1.21583	0.479833	0.0828333
	M6	3.806	3.783	3.77	3.055	1.491	0.601	0.276	0.167				M6	3.64183	3.61883	3.60583	2.89083	1.32683	0.436833	0.111833
		100	500	2500	12500	62500	312500	1562500	second	mean blank	sd	LOD	Coating nartv6/imm amba1 alpha	100	500	2500	12500	62500	312500	1562500		Be v 1 dilut	od1	od2	average
	M1	0.821	0.42	0.373	0.351	0.301	0.25	0.257	0.276	0.217833	0.0345741	0.321556	M1	0.603167	0.202167	0.155167	0.133167	0.0831667	0.0321667	0.0391667		2000	3.768	3.782	3.775
	M2	0.84	0.649	0.291	0.384	0.323	0.302	0.234	0.242				M2	0.622167	0.431167	0.0731667	0.166167	0.105167	0.0841667	0.0161667		4000	3.424	3.535	3.4795
	M3	0.564	0.505	0.517	0.47	0.336	0.194	0.245	0.202				M3	0.346167	0.287167	0.299167	0.252167	0.118167	-0.0238333	0.0271667		8000	2.674	2.612	2.643
	M4	0.305	0.383	0.241	0.268	0.346	0.232	0.232	0.201				M4	0.0871667	0.165167	0.0231667	0.0501667	0.128167	0.0141667	0.0141667		16000	1.946	1.671	1.8085
	M5	0.897	0.533	0.317	0.297	0.295	0.215	0.217	0.204				M5	0.679167	0.315167	0.0991667	0.0791667	0.0771667	-0.00283333	-0.000833333		32000	1.284	0.974	1.129
	M6	0.202	0.327	0.293	0.254	0.385	0.199	0.236	0.182				M6	-0.0158333	0.109167	0.0751667	0.0361667	0.167167	-0.0188333	0.0181667		64000	0.741	0.653	0.697
																						128000	0.316	0.342	0.329
		100	500	2500	12500	62500	312500	1562500	second	mean blank	sd	LOD	Coating amba1 alpha/imm amba1 alpha	100	500	2500	12500	62500	312500	1562500
	M1	3.903	3.825	3.793	3.752	3.075	2.209	0.987	0.222	0.284167	0.149437	0.732477	M1	3.61883	3.54083	3.50883	3.46783	2.79083	1.92483	0.702833
	M2	3.961	3.844	3.814	3.827	1.969	0.748	0.424	0.486				M2	3.67683	3.55983	3.52983	3.54283	1.68483	0.463833	0.139833
	M3	3.859	3.825	3.794	3.792	1.732	1.003	0.305	0.465				M3	3.57483	3.54083	3.50983	3.50783	1.44783	0.718833	0.0208333
	M4	3.904	3.846	3.813	3.786	3.222	1.537	0.813	0.174				M4	3.61983	3.56183	3.52883	3.50183	2.93783	1.25283	0.528833
	M5	3.863	3.818	3.802	3.838	3.572	1.705	0.797	0.186				M5	3.57883	3.53383	3.51783	3.55383	3.28783	1.42083	0.512833
	M6	3.872	3.835	3.795	3.788	3.399	1.362	0.617	0.172				M6	3.58783	3.55083	3.51083	3.50383	3.11483	1.07783	0.332833
		100	500	2500	12500	62500	312500	1562500	second	mean blank	sd	LOD	Coating namba1/imm hybrid	100	500	2500	12500	62500	312500	1562500		Be v 1 dilut	od1	od2	average
	M1	3.904	3.118	0.641	0.301	0.245	0.173	0.177	0.202	0.162667	0.0229753	0.231593	M1	3.74133	2.95533	0.478333	0.138333	0.0823333	0.0103333	0.0143333		2000	3.312	3.652	3.482
	M2	3.887	3.604	1.068	0.383	0.288	0.19	0.177	0.166				M2	3.72433	3.44133	0.905333	0.220333	0.125333	0.0273333	0.0143333		4000	3.155	3.151	3.153
	M3	3.895	3.849	3.756	3.782	1.311	0.423	0.241	0.164				M3	3.73233	3.68633	3.59333	3.61933	1.14833	0.260333	0.0783333		8000	2.59	2.49	2.54
	M4	3.852	3.828	1.645	0.51	0.261	0.181	0.206	0.145				M4	3.68933	3.66533	1.48233	0.347333	0.0983333	0.0183333	0.0433333		16000	1.743	1.726	1.7345
	M5	3.917	1.338	0.586	0.303	0.214	0.161	0.163	0.164				M5	3.75433	1.17533	0.423333	0.140333	0.0513333	-0.00166667	0.000333333		32000	0.981	0.946	0.9635
	M6	3.892	3.73	1.627	0.522	0.254	0.184	0.16	0.135				M6	3.72933	3.56733	1.46433	0.359333	0.0913333	0.0213333	-0.00266667		64000	0.644	0.656	0.65
																						128000	0.272	0.243	0.2575
		100	500	2500	12500	62500	312500	1562500	second	mean blank	sd	LOD	Coating nartv6/imm hybrid	100	500	2500	12500	62500	312500	1562500
	M1	0.6	0.438	0.315	0.232	0.26	0.168	0.232	0.173	0.170667	0.00471876	0.184823	M1	0.429333	0.267333	0.144333	0.0613333	0.0893333	-0.00266667	0.0613333
	M2	0.579	0.436	0.373	0.272	0.224	0.16	0.162	0.171				M2	0.408333	0.265333	0.202333	0.101333	0.0533333	-0.0106667	-0.00866667
	M3	0.807	0.666	0.535	0.382	0.253	0.19	0.185	0.174				M3	0.636333	0.495333	0.364333	0.211333	0.0823333	0.0193333	0.0143333
	M4	0.426	0.289	0.24	0.286	0.213	0.15	0.165	0.164				M4	0.255333	0.118333	0.0693333	0.115333	0.0423333	-0.0206667	-0.00566667
	M5	0.415	0.293	0.181	0.255	0.22	0.17	0.163	0.166				M5	0.244333	0.122333	0.0103333	0.0843333	0.0493333	-0.000666667	-0.00766667
	M6	0.425	0.292	0.18	0.169	0.259	0.217	0.161	0.176				M6	0.254333	0.121333	0.00933333	-0.00166667	0.0883333	0.0463333	-0.00966667
		100	500	2500	12500	62500	312500	1562500	second	mean blank	sd	LOD	Coating hybrid/imm hybrid	100	500	2500	12500	62500	312500	1562500
	M1	3.843	3.814	3.871	2.815	1.666	0.727	0.343	0.193	0.183833	0.00658534	0.203589	M1	3.65917	3.63017	3.68717	2.63117	1.48217	0.543167	0.159167
	M2	3.839	3.82	3.841	3.158	0.953	0.44	0.236	0.178				M2	3.65517	3.63617	3.65717	2.97417	0.769167	0.256167	0.0521667
	M3	3.851	3.797	3.85	3.856	3.865	1.09	0.299	0.175				M3	3.66717	3.61317	3.66617	3.67217	3.68117	0.906167	0.115167
	M4	3.796	3.836	3.845	3.88	2.449	1.14	0.324	0.183				M4	3.61217	3.65217	3.66117	3.69617	2.26517	0.956167	0.140167
	M5	3.823	3.844	3.842	1.971	0.609	0.3	0.209	0.187				M5	3.63917	3.66017	3.65817	1.78717	0.425167	0.116167	0.0251667
	M6	3.849	3.809	3.809	3.117	1.249	0.497	0.279	0.187				M6	3.66517	3.62517	3.62517	2.93317	1.06517	0.313167	0.0951667
Presera
Igg1
<>
	100	500	2500	12500	62500	312500	1562500	7812500	control	mean blank	sd	LOD	Be v 1 dilut	od1	od2	average
	0.092	0.118	0.093	0.111	0.107	0.09	0.1	0.102	0.095	0.0955	0.000707107	0.0976213	2000	3.769	3.889	3.829
	0.095	0.117	0.094	0.102	0.11	0.094	0.102	0.104	0.096				4000	3.53	3.431	3.4805
alpha amba1 presera average	0.0935	0.1175	0.0935	0.1065	0.1085	0.092	0.101	0.103	0.0955				8000	2.744	2.505	2.6245
										mean blank	sd	LOD	16000	1.925	1.538	1.7315
	0.103	0.119	0.096	0.101	0.112	0.096	0.1	0.118	0.1	0.0985	0.00212132	0.104864	32000	1.377	0.869	1.123
	0.096	0.116	0.095	0.097	0.108	0.095	0.102	0.106	0.097				64000	0.736	0.531	0.6335
alpha artv6 presera average	0.0995	0.1175	0.0955	0.099	0.11	0.0955	0.101	0.112	0.0985				128000	0.393	0.313	0.353
										mean blank	sd	LOD
	0.1	0.104	0.096	0.104	0.109	0.093	0.099	0.115	0.096	0.1035	0.0106066	0.13532
	0.098	0.105	0.096	0.101	0.108	0.094	0.098	0.102	0.111
hb presera average	0.099	0.1045	0.096	0.1025	0.1085	0.0935	0.0985	0.1085	0.1035
	100	500	2500	12500	62500	312500	1562500	7812500	control	mean blank	sd	LOD
	0.162	0.128	0.145	0.171	0.126	0.135	0.181	0.161	0.114	0.1145	0.000707107	0.116621
	0.135	0.128	0.128	0.132	0.118	0.118	0.178	0.167	0.115
nAmba1 preserum average	0.1485	0.128	0.1365	0.1515	0.122	0.1265	0.1795	0.164	0.1145
	100	500	2500	12500	62500	312500	1562500	7812500	control	mean blank	sd	LOD
	0.124	0.171	0.201	0.163	0.167	0.233	0.233	0.198	0.143	0.1495	0.00919239	0.177077
	0.147	0.155	0.17	0.136	0.147	0.148	0.205	0.22	0.156
nArtv6 preserum average	0.1355	0.163	0.1855	0.1495	0.157	0.1905	0.219	0.209	0.1495

## Sheet: S4b 
	100	500	2500	12500	62500	312500	1562500	second	mean blank	sd	LOD		Coating namba1/imm nartv6	100	500	2500	12500	62500	312500	1562500		Bet v 1 dilut	od1	od2	average
	0.809	0.658	0.489	0.322	0.214	0.206	0.275	0.153	0.158833	0.0305183	0.250388		M1	0.650167	0.499167	0.330167	0.163167	0.0551667	0.0471667	0.116167		4000	3.433	3.325	3.379
	0.708	0.617	0.53	0.393	0.288	0.206	0.196	0.169					M2	0.549167	0.458167	0.371167	0.234167	0.129167	0.0471667	0.0371667		8000	2.654	2.605	2.6295
	0.556	0.429	0.324	0.266	0.218	0.206	0.217	0.161					M3	0.397167	0.270167	0.165167	0.107167	0.0591667	0.0471667	0.0581667		16000	1.835	1.758	1.7965
	0.227	0.226	0.243	0.263	0.298	0.214	0.239	0.174					M4	0.0681667	0.0671667	0.0841667	0.104167	0.139167	0.0551667	0.0801667		32000	1.277	1.069	1.173
	0.273	0.286	0.269	0.209	0.206	0.257	0.255	0.193					M5	0.114167	0.127167	0.110167	0.0501667	0.0471667	0.0981667	0.0961667		64000	0.636	0.621	0.6285
	0.219	0.254	0.228	0.198	0.202	0.188	0.234	0.103					M6	0.0601667	0.0951667	0.0691667	0.0391667	0.0431667	0.0291667	0.0751667		128000	0.293	0.213	0.253
	100	500	2500	12500	62500	312500	1562500	second	mean blank	sd	LOD		Coating nartv6/imm nartv6	100	500	2500	12500	62500	312500	1562500
	0.901	0.839	0.701	0.55	0.414	0.279	0.289	0.129	0.131833	0.0225692	0.199541		M1	0.769167	0.707167	0.569167	0.418167	0.282167	0.147167	0.157167
	0.938	0.899	0.713	0.537	0.465	0.289	0.226	0.107					M2	0.806167	0.767167	0.581167	0.405167	0.333167	0.157167	0.0941667
	0.245	0.266	0.284	0.249	0.284	0.209	0.294	0.174					M3	0.113167	0.134167	0.152167	0.117167	0.152167	0.0771667	0.162167
	0.257	0.269	0.207	0.286	0.293	0.238	0.252	0.123					M4	0.125167	0.137167	0.0751667	0.154167	0.161167	0.106167	0.120167
	0.268	0.235	0.249	0.235	0.245	0.238	0.248	0.124					M5	0.136167	0.103167	0.117167	0.103167	0.113167	0.106167	0.116167
	0.257	0.246	0.29	0.239	0.214	0.239	0.201	0.134					M6	0.125167	0.114167	0.158167	0.107167	0.0821667	0.107167	0.0691667
	100	500	2500	12500	62500	312500	1562500	second	mean blank	sd	LOD		Coating namba1/imm namba1	100	500	2500	12500	62500	312500	1562500		dilut	od1	od2	average
	0.846	0.723	0.594	0.433	0.217	0.152	0.119	0.116	0.147667	0.0332064	0.247286		M1	0.698333	0.575333	0.446333	0.285333	0.0693333	0.00433333	-0.0286667		4000	2.527	2.77	2.6485
	0.824	0.619	0.422	0.208	0.145	0.139	0.178	0.106					M2	0.676333	0.471333	0.274333	0.0603333	-0.00266667	-0.00866667	0.0303333		8000	2.088	2.035	2.0615
	0.85	0.741	0.353	0.142	0.133	0.134	0.134	0.145					M3	0.702333	0.593333	0.205333	-0.00566667	-0.0146667	-0.0136667	-0.0136667		16000	1.377	1.239	1.308
	0.819	0.708	0.221	0.228	0.235	0.234	0.209	0.153					M4	0.671333	0.560333	0.0733333	0.0803333	0.0873333	0.0863333	0.0613333		32000	0.878	0.755	0.8165
	0.434	0.204	0.148	0.171	0.189	0.199	0.2	0.194					M5	0.286333	0.0563333	0.000333333	0.0233333	0.0413333	0.0513333	0.0523333		64000	0.491	0.389	0.44
	0.66	0.358	0.156	0.139	0.168	0.155	0.19	0.172					M6	0.512333	0.210333	0.00833333	-0.00866667	0.0203333	0.00733333	0.0423333		128000	0.145	0.153	0.149
	100	500	2500	12500	62500	312500	1562500	second	mean blank	sd	LOD		Coating nartv6/imm namba1	100	500	2500	12500	62500	312500	1562500
	0.751	0.583	0.426	0.359	0.306	0.279	0.254	0.221	0.223667	0.0150022	0.268673		M1	0.527333	0.359333	0.202333	0.135333	0.0823333	0.0553333	0.0303333
	0.875	0.641	0.447	0.324	0.276	0.336	0.32	0.235					M2	0.651333	0.417333	0.223333	0.100333	0.0523333	0.112333	0.0963333
	0.66	0.437	0.361	0.317	0.255	0.322	0.308	0.238					M3	0.436333	0.213333	0.137333	0.0933333	0.0313333	0.0983333	0.0843333
	0.669	0.608	0.552	0.476	0.422	0.339	0.322	0.204					M4	0.445333	0.384333	0.328333	0.252333	0.198333	0.115333	0.0983333
	0.366	0.394	0.359	0.368	0.399	0.292	0.317	0.236					M5	0.142333	0.170333	0.135333	0.144333	0.175333	0.0683333	0.0933333
	0.607	0.569	0.452	0.322	0.309	0.339	0.271	0.208					M6	0.383333	0.345333	0.228333	0.0983333	0.0853333	0.115333	0.0473333
	100	500	2500	12500	62500	312500	1562500	second	mean blank	sd	LOD		Coating namba1/imm alpha artv6	100	500	2500	12500	62500	312500	1562500		dilut			average
	0.911	0.78	0.697	0.556	0.44	0.337	0.363	0.256	0.2545	0.00225832	0.261275		M1	0.6565	0.5255	0.4425	0.3015	0.1855	0.0825	0.1085		4000	3.823	4.031	3.927
	0.384	0.356	0.335	0.364	0.358	0.389	0.345	0.253					M2	0.1295	0.1015	0.0805	0.1095	0.1035	0.1345	0.0905		8000	3.884	3.992	3.938
	0.974	0.512	0.355	0.329	0.308	0.283	0.268	0.257					M3	0.7195	0.2575	0.1005	0.0745	0.0535	0.0285	0.0135		16000	3.826	3.83	3.828
	0.914	0.814	0.623	0.47	0.327	0.306	0.305	0.254					M4	0.6595	0.5595	0.3685	0.2155	0.0725	0.0515	0.0505		32000	3.471	2.869	3.17
	0.978	0.759	0.421	0.38	0.335	0.384	0.385	0.251					M5	0.7235	0.5045	0.1665	0.1255	0.0805	0.1295	0.1305		64000	2.194	1.808	2.001
	0.386	0.335	0.318	0.321	0.332	0.302	0.373	0.256					M6	0.1315	0.0805	0.0635	0.0665	0.0775	0.0475	0.1185		128000	1.211	0.84	1.0255
	100	500	2500	12500	62500	312500	1562500	second	mean blank	sd	LOD		coat nartv6/imm alpha artv 6	100	500	2500	12500	62500	312500	1562500
	0.306	0.329	0.357	0.351	0.363	0.373	0.309	0.169	0.161833	0.0329874	0.260795		M1	0.144167	0.167167	0.195167	0.189167	0.201167	0.211167	0.147167
	0.305	0.381	0.34	0.377	0.356	0.322	0.398	0.135					M2	0.143167	0.219167	0.178167	0.215167	0.194167	0.160167	0.236167
	0.351	0.355	0.318	0.358	0.304	0.334	0.393	0.18					M3	0.189167	0.193167	0.156167	0.196167	0.142167	0.172167	0.231167
	0.396	0.304	0.334	0.351	0.303	0.388	0.347	0.109					M4	0.234167	0.142167	0.172167	0.189167	0.141167	0.226167	0.185167
	0.329	0.333	0.377	0.365	0.366	0.357	0.382	0.195					M5	0.167167	0.171167	0.215167	0.203167	0.204167	0.195167	0.220167
	0.775	0.504	0.401	0.367	0.36	0.355	0.3452	0.183					M6	0.613167	0.342167	0.239167	0.205167	0.198167	0.193167	0.183367
	100	500	2500	12500	62500	312500	1562500	second	mean blank	sd	LOD		coat alphaartv6/immun alpha art v 6	100	500	2500	12500	62500	312500	1562500		dilut	od1	od2	average
	3.651	3.466	3.354	2.213	1.297	0.391	0.367	0.2	0.210833	0.0106286	0.242719		M1	3.44017	3.25517	3.14317	2.00217	1.08617	0.180167	0.156167		4000	3.851	4.001	3.926
	1.631	1.361	1.062	0.85	0.605	0.411	0.375	0.205					M2	1.42017	1.15017	0.851167	0.639167	0.394167	0.200167	0.164167		8000	3.574	3.496	3.535
	1.303	1.032	0.706	0.51	0.417	0.359	0.305	0.205					M3	1.09217	0.821167	0.495167	0.299167	0.206167	0.148167	0.0941667		16000	2.679	2.678	2.6785
	1.886	1.939	1.56	0.972	0.601	0.335	0.383	0.221					M4	1.67517	1.72817	1.34917	0.761167	0.390167	0.124167	0.172167		32000	1.851	1.977	1.914
	1.768	1.432	1.008	0.816	0.696	0.337	0.333	0.207					M5	1.55717	1.22117	0.797167	0.605167	0.485167	0.126167	0.122167		64000	1.145	0.999	1.072
	2.445	1.203	0.732	0.652	0.403	0.338	0.353	0.227					M6	2.23417	0.992167	0.521167	0.441167	0.192167	0.127167	0.142167		128000	0.574	0.542	0.558
	100	500	2500	12500	62500	312500	1562500	second	mean blank	sd	LOD		Coating namba1/imm alpha amba1	100	500	2500	12500	62500	312500	1562500
	1.114	0.851	0.649	0.516	0.343	0.184	0.173	0.162	0.145	0.0147241	0.189172		M1	0.969	0.706	0.504	0.371	0.198	0.039	0.028
	1.175	0.798	0.599	0.445	0.297	0.213	0.207	0.137					M2	1.03	0.653	0.454	0.3	0.152	0.068	0.062
	1.484	0.905	0.625	0.324	0.245	0.212	0.219	0.149					M3	1.339	0.76	0.48	0.179	0.1	0.067	0.074
	1.165	0.757	0.536	0.266	0.281	0.278	0.232	0.138					M4	1.02	0.612	0.391	0.121	0.136	0.133	0.087
	0.953	0.789	0.333	0.335	0.305	0.207	0.204	0.124					M5	0.808	0.644	0.188	0.19	0.16	0.062	0.059
	0.831	0.552	0.441	0.275	0.2	0.227	0.213	0.16					M6	0.686	0.407	0.296	0.13	0.055	0.082	0.068
	100	500	2500	12500	62500	312500	1562500	second	mean blank	sd	LOD		coat nartv6/immu alpha amb a 1	100	500	2500	12500	62500	312500	1562500		dilut	od1	od2	average
	0.309	0.378	0.307	0.352	0.323	0.309	0.321	0.185	0.173333	0.0205783	0.235068		M1	0.135667	0.204667	0.133667	0.178667	0.149667	0.135667	0.147667		4000	3.652	3.686	3.669
	0.754	0.658	0.542	0.454	0.377	0.342	0.337	0.137					M2	0.580667	0.484667	0.368667	0.280667	0.203667	0.168667	0.163667		8000	3.514	3.589	3.5515
	0.378	0.346	0.332	0.314	0.364	0.353	0.303	0.161					M3	0.204667	0.172667	0.158667	0.140667	0.190667	0.179667	0.129667		16000	2.679	2.659	2.669
	0.251	0.289	0.236	0.252	0.263	0.253	0.246	0.187					M4	0.0776667	0.115667	0.0626667	0.0786667	0.0896667	0.0796667	0.0726667		32000	1.987	2.017	2.002
	0.586	0.351	0.327	0.319	0.292	0.315	0.285	0.19					M5	0.412667	0.177667	0.153667	0.145667	0.118667	0.141667	0.111667		64000	1.174	1.099	1.1365
	0.691	0.59	0.471	0.351	0.294	0.283	0.286	0.18					M6	0.517667	0.416667	0.297667	0.177667	0.120667	0.109667	0.112667		128000	0.571	0.578	0.5745
	100	500	2500	12500	62500	312500	1562500	second	mean blank	sd	LOD		coat alpha amba1/immun alpha amb a1	100	500	2500	12500	62500	312500	1562500
	0.761	0.563	0.42	0.443	0.399	0.377	0.327	0.185	0.168667	0.0169548	0.219531		M1	0.592333	0.394333	0.251333	0.274333	0.230333	0.208333	0.158333
	1.154	0.761	0.48	0.429	0.392	0.333	0.331	0.149					M2	0.985333	0.592333	0.311333	0.260333	0.223333	0.164333	0.162333
	3.797	3.562	2.473	0.929	0.593	0.314	0.308	0.17					M3	3.62833	3.39333	2.30433	0.760333	0.424333	0.145333	0.139333
	0.933	0.748	0.556	0.53	0.465	0.378	0.371	0.148					M4	0.764333	0.579333	0.387333	0.361333	0.296333	0.209333	0.202333
	1.112	0.668	0.497	0.425	0.391	0.369	0.384	0.173					M5	0.943333	0.499333	0.328333	0.256333	0.222333	0.200333	0.215333
	2.07	1.268	0.853	0.676	0.515	0.351	0.39	0.187					M6	1.90133	1.09933	0.684333	0.507333	0.346333	0.182333	0.221333
	100	500	2500	12500	62500	312500	1562500	second	mean blank	sd	LOD		coat namba1/immun hybrid	100	500	2500	12500	62500	312500	1562500		dilut	od1	od2	average
	0.333	0.317	0.343	0.319	0.367	0.334	0.335	0.111	0.144833	0.0351535	0.250294		M1	0.188167	0.172167	0.198167	0.174167	0.222167	0.189167	0.190167		4000	2.987	2.754	2.8705
	0.717	0.639	0.462	0.369	0.321	0.319	0.313	0.198					M2	0.572167	0.494167	0.317167	0.224167	0.176167	0.174167	0.168167		8000	2.814	2.891	2.8525
	0.955	0.578	0.458	0.382	0.34	0.321	0.326	0.128					M3	0.810167	0.433167	0.313167	0.237167	0.195167	0.176167	0.181167		16000	2.143	2.165	2.154
	0.799	0.418	0.379	0.314	0.316	0.28	0.292	0.12					M4	0.654167	0.273167	0.234167	0.169167	0.171167	0.135167	0.147167		32000	1.471	1.517	1.494
	0.676	0.461	0.405	0.356	0.366	0.342	0.348	0.179					M5	0.531167	0.316167	0.260167	0.211167	0.221167	0.197167	0.203167		64000	0.864	0.993	0.9285
	0.659	0.451	0.414	0.349	0.385	0.341	0.344	0.133					M6	0.514167	0.306167	0.269167	0.204167	0.240167	0.196167	0.199167		128000	0.478	0.423	0.4505
	100	500	2500	12500	62500	312500	1562500	second	mean blank	sd	LOD		coat nartv6/immun hybrid	100	500	2500	12500	62500	312500	1562500
	0.761	0.563	0.42	0.343	0.299	0.277	0.277	0.116	0.152667	0.0325494	0.250315		M1	0.608333	0.410333	0.267333	0.190333	0.146333	0.124333	0.124333
	0.654	0.561	0.48	0.429	0.392	0.333	0.331	0.188					M2	0.501333	0.408333	0.327333	0.276333	0.239333	0.180333	0.178333
	0.797	0.762	0.473	0.429	0.393	0.314	0.308	0.187					M3	0.644333	0.609333	0.320333	0.276333	0.240333	0.161333	0.155333
	0.733	0.748	0.556	0.53	0.465	0.378	0.371	0.139					M4	0.580333	0.595333	0.403333	0.377333	0.312333	0.225333	0.218333
	0.612	0.668	0.497	0.425	0.391	0.369	0.384	0.167					M5	0.459333	0.515333	0.344333	0.272333	0.238333	0.216333	0.231333
	0.87	0.868	0.853	0.676	0.515	0.351	0.29	0.119					M6	0.717333	0.715333	0.700333	0.523333	0.362333	0.198333	0.137333
	100	500	2500	12500	62500	312500	1562500	second	mean blank	sd	LOD		coat hybrid/imm hybrid	100	500	2500	12500	62500	312500	1562500
	0.729	0.599	0.374	0.44	0.408	0.432	0.431	0.201	0.2245	0.0236791	0.295537		M1	0.5045	0.3745	0.1495	0.2155	0.1835	0.2075	0.2065
	0.739	0.555	0.495	0.443	0.425	0.395	0.399	0.208					M2	0.5145	0.3305	0.2705	0.2185	0.2005	0.1705	0.1745
	1.571	0.925	0.588	0.493	0.513	0.511	0.42	0.202					M3	1.3465	0.7005	0.3635	0.2685	0.2885	0.2865	0.1955
	2.867	3.217	1.886	0.797	0.46	0.42	0.425	0.24					M4	2.6425	2.9925	1.6615	0.5725	0.2355	0.1955	0.2005
	1.706	0.989	0.591	0.473	0.421	0.414	0.401	0.256					M5	1.4815	0.7645	0.3665	0.2485	0.1965	0.1895	0.1765
	1.324	0.87	0.538	0.467	0.417	0.413	0.406	0.24					M6	1.0995	0.6455	0.3135	0.2425	0.1925	0.1885	0.1815
Presera
<>
	100	500	2500	12500	62500	312500	control		Bet v 1 dilut	od1	od2	average
	0.318	0.287	0.251	0.283	0.319	0.306	0.272		4000	2.376	2.368	2.372
	0.295	0.267	0.224	0.279	0.356	0.248	0.255		8000	1.84	1.899	1.8695
alpha amba1 presera average	0.3065	0.277	0.2375	0.281	0.3375	0.277	0.2635		16000	1.158	1.162	1.16
									32000	0.714	0.725	0.7195
	0.258	0.209	0.265	0.277	0.331	0.32	0.319		64000	0.366	0.324	0.345
	0.363	0.27	0.264	0.27	0.305	0.326	0.342		128000	0.166	0.124	0.145
alpha artv6 presera average	0.3105	0.2395	0.2645	0.2735	0.318	0.323	0.3305
	0.262	0.311	0.276	0.258	0.286	0.351	0.275
	0.346	0.252	0.222	0.328	0.276	0.32	0.394
hb presera average	0.304	0.2815	0.249	0.293	0.281	0.3355	0.3345
	100	500	2500	12500	62500	312500	control
	0.32	0.25	0.25	0.25	0.204	0.21	0.253
	0.255	0.257	0.277	0.278	0.231	0.251	0.218
nAmba1 preserum average	0.2875	0.2535	0.2635	0.264	0.2175	0.2305	0.2355
	0.2875	0.2535	0.2635	0.264	0.2175	0.2305
	100	500	2500	12500	62500	312500	control
	0.317	0.367	0.271	0.265	0.242	0.209	0.267
	0.296	0.345	0.288	0.279	0.285	0.259	0.249
nArtv6 preserum average	0.3065	0.356	0.2795	0.272	0.2635	0.234	0.258

## Sheet: S4c
Plate 1	G1/namba1	G2/nAmba1	G1 only	triton		Plate 3	G4/alpha amba1	G4/nartv6	G4	triton
R1	33486	35550	2544	30321		R1	39488	12605	3802	37558
R2	29986	34521	2696	45041		R2	32698	10961	3686	40533
R3	30023	30810	3954	36819		R3	26531	15617	3240	41255
Inh 1	88.617	94.6294	3064.67	37393.7		Inh 1	99.188	24.9379	3576	39782
Inh 2	78.4215	91.632				Inh 2	80.4342	20.3972
Inh 3	78.5293	80.8219				Inh 3	63.4011	33.2569
Average	81.856	89.0277				Average	81.0078	26.1973
	G1/nartv6	G2/nartv6	G2 only	cells only			G4/n amba1		cells only
R1	28924	18909	3346	2476		R1	14300		2297
R2	28734	19917	3668	2557		R2	12023		2641
R3	33310	21620	3689	3012		R3	2438		3124
Inh 1	74.9611	45.3537	3567.67			Inh 1	29.6194
Inh 2	74.3994	48.3336				Inh 2	23.3304
Inh 3	87.9274	53.3682				Inh 3
Average	79.096	49.0185				Average	26.4749
Plate 2	G3/alpha artv6	G3/nartv6	G3	triton		Plate 4	G5/hybrid	G5/nartv6	G5	triton
R1	23951	7565	1062	45107		R1	29970	6830	3803	29626
R2	20618	10367	1452	39705		R2	29206	5784	2199	35652
R3	18333	8742	863	38935		R3	28308	5601	2821	43886
Inh 1	56.8879	16.0488	1125.67	41249		Inh 1	80.8114	11.6274	2941	36388
Inh 2	48.581	23.0323				Inh 2	78.5272	8.50001
Inh 3	42.8861	18.9823				Inh 3	75.8424	7.95288
Average	49.4517	19.3545				Average	78.3937	9.36008
	G3/namba1			cells only			G5/namba1		cells only
R1	11952			2417		R1	9900		2521
R2	13077			1301		R2	8582		2343
R3	14317			2010		R3	5358		3653
Inh 1	26.9826					Inh 1	20.8061
Inh 2	29.7865					Inh 2	16.8655
Inh 3	32.877					Inh 3	7.22636
Average	29.882					Average	14.966
G1 immunisation with nArt v 6
G2 immunisation with nAmb a 1
G3 immunisation with alpha Art v 6
G4 immunisation with alpha amb a 1
G5 immunisation with hybrid

## Sheet: S4d
namb a1 coat							nart v 6 coat
	P1	P2	P3	P4	P5	average all patients		P1	P2	P3	P4	P5	average all patients
G1	1.528	1.679	1.25	1.012	0.99		G1	1.156	1.692	0.883	0.785	1.142
G1	1.25	1.547	1.312	0.996	0.985		G1	1.119	1.483	1.154	0.936	1.077
Average G1	1.389	1.613	1.281	1.004	0.9875		Average G1	1.1375	1.5875	1.0185	0.8605	1.1095
Inhibition	36.1966	33.3471	34.1727	33.8167	30.3105	33.5687	Inhibition	20.8971	18.8395	15.9653	13.256	18.1785	17.4273
G2	0.755	1.123	0.921	0.6	0.619		G2	0.976	1.39	0.806	0.858	1.033
G2	0.849	1.158	1.024	0.627	0.658		G2	1.47	1.45	0.964	0.746	1.044
Average G2	0.802	1.1405	0.9725	0.6135	0.6385		Average G2	1.223	1.42	0.885	0.802	1.0385
	63.1603	52.8719	50.0257	59.5583	54.94	56.1113		14.9513	27.4029	26.9802	19.1532	23.4145	22.3804
G3	1.582	1.578	1.376	0.971	1.103		G3	1.385	1.27	1.136	0.852	1.009
G3	1.528	1.441	1.441	1.062	0.959		G3	1.162	1.724	1.078	0.834	1.02
Average G3	1.555	1.5095	1.4085	1.0165	1.031		Average G3	1.2735	1.497	1.107	0.843	1.0145
	28.5714	37.624	27.6208	32.9927	27.2406	30.8099		11.4395	23.4663	8.66337	15.0202	25.1844	16.7547
G4	1.358	1.429	1.229	0.99	0.864		G4	0.923	1.546	0.87	0.726	1.187
G4	1.457	1.571	1.194	1.24	0.877		G4	1.361	1.393	1.053	0.774	1.171
Average G4	1.4075	1.5	1.2115	1.115	0.8705		Average G4	1.142	1.4695	0.9615	0.75	1.179
	35.3468	38.0165	37.7441	26.4997	38.5674	35.2349		20.5841	24.8722	20.6683	24.3952	13.0531	20.7146
G5	1.512	1.57	1.622	0.947	0.899		G5	1.074	1.359	0.804	0.796	1.009
G5	1.712	1.779	1.344	1.146	0.828		G5	1.427	1.708	1.196	0.964	0.999
Average G5	1.612	1.6745	1.483	1.0465	0.8635		Average G5	1.2505	1.5335	1	0.88	1.004
	25.9531	30.8058	23.7924	31.0152	39.0614	30.1256		13.0389	21.6002	17.4917	11.2903	25.9587	17.876
Presera	2.177	2.42	1.946	1.517	1.417		Presera	1.438	1.956	1.212	0.992	1.356
only human	2.576	3.072	2.416	2.764	2.654		only human	1.331	1.664	1.358	1.428	1.401
G1 only	G2 only	G3 only	G4 only	G5 only			G1 only	G2 only	G3 only	G4 only	G5 only
0.131	0.144	0.12	0.102	0.152			0.117	0.122	0.105	0.166	0.123
