# Supplementary material for: T Cell Epitope-Containing Domains of Ragweed Amb a 1 and Mugwort Art v 6 Modulate Immunologic Responses in Humans and Mice
Source: PLoS One. 2017 Jan 12;12(1):e0169784. doi: 10.1371/journal.pone.0169784 (PMC5231356; doi:10.1371/journal.pone.0169784)
Supplement: S5 Dataset — ELISPOT analyses (A,B) of splenocytes from animals (n = 6/ group) immunized with nAmb a 1, nArt v 6, Amb a 1α, Art v 6α or hybrid and stimulated with natural or recombinant proteins are expressed as cytokine-secreting cells per 2x105 spleen cells. (XLSX) [file pone.0169784.s005.xlsx]

## Sheet: IL5
IL5
A
B		8	21	7	9	20	0	2	1	0	1
C		5	17	68	27	35	1	2	4	0	4
D		4	5	5	21	19	1	0	0	2	4
E		10	9	50	61	35	0	1	0	1	3
F		3	11	32	44	39	1	1	1	0	0
G		12	9	81	83	38	3	2	0	1	0
H
Sample -control
IL5
A		namba1	nartv6	ramba1	rartv6	hybrid
B		8	19	6	9	19
C		4	15	64	27	31
D		3	5	5	19	15
E		10	8	50	60	32
F		2	10	31	44	39
G		9	7	81	82	38
H
average		6	10.6667	39.5	40.1667	29

## Sheet: IL4
IL4
A
B		46	33	117	50	46	0	0	1	0	1
C		33	9	128	54	0	0	0	3	0	0
D		30	18	140	109	11	1	0	0	2	0
E		14	11	83	99	9	2	1	1	1	1
F		26	0	80	137	41	1	0	0	0	0
G		30	0	155	76	12	0	0	0	2	0
H
Sample -control
IL4
A		namba1	nartv6	ramba1	rartv6	hybrid
B		46	33	116	50	45
C		33	9	125	54	0
D		29	18	140	107	11
E		12	10	82	98	8
F		25	0	80	137	41
G		30	0	155	74	12
H
average		29.1667	11.6667	116.333	86.6667	19.5

## Sheet: IL13
IL13
A
B		2	0	1	1	4	0	0	1	0	0
C		0	1	2	2	5	0	0	0	1	0
D		1	0	0	0	0	0	0	0	0	0
E		1	2	0	0	3	0	0	0	0	0
F		1	2	0	2	0	0	0	0	0	0
G		2	2	4	2	0	2	2	0	2	0
H
Sample -control
IL13
A		namba1	nartv6	ramba1	rartv6	hybrid
B		2	0	0	1	4
C		0	1	2	1	5
D		1	0	0	0	0
E		1	2	0	0	3
F		1	2	0	2	0
G		0	0	4	0	0
H
average		0.833333	0.833333	1	0.666667	2

## Sheet: IFNy
IFNy
A
B		1	0	8	2	1	0	0	1	2	0
C		1	4	72	5	9	0	1	0	0	3
D		1	1	33	17	21	1	0	2	0	1
E		4	3	22	12	10	0	0	1	2	2
F		6	2	6	11	8	2	0	1	0	0
G		2	2	52	12	11	0	2	1	0	0
H
Sample -control
IFNy
A		namba1	nartv6	ramba1	rartv6	hybrid
B		1	0	7	0	1
C		1	3	72	5	6
D		0	1	31	17	20
E		4	3	21	10	8
F		4	2	5	11	8
G		2	0	51	12	11
H
average		2	1.5	31.1667	9.16667	9

## Sheet: IL10
IL10
A
B		0	1	3	3	0	0	0	0	0	0
C		1	2	5	5	1	0	0	0	1	0
D		0	5	3	4	1	0	0	2	0	0
E		1	0	1	14	7	0	0	1	0	2
F		1	2	4	6	2	0	0	1	1	0
G		0	0	10	3	4	0	0	0	1	0
H
Sample -control
IL10
A		namba1	nartv6	ramba1	rartv6	hybrid
B		0	1	3	3	0
C		1	2	5	4	1
D		0	5	1	4	1
E		1	0	0	14	5
F		1	2	3	5	2
G		0	0	10	2	4
H
average		0.5	1.66667	3.66667	5.33333	2.16667
